# Supplementary material for: Organoids transplantation attenuates intestinal ischemia/reperfusion injury in mice through L-Malic acid-mediated M2 macrophage polarization
Source: Nat Commun. 2023 Oct 25;14:6779. doi: 10.1038/s41467-023-42502-0 (PMC10600233; doi:10.1038/s41467-023-42502-0)
Supplement: Supplementary file 4 — Supplementary Data 1 [file 41467_2023_42502_MOESM4_ESM.xls]

Compound_ID	Name	Other_name(Kegg_name)	Formula	Molecular Weight	RT [min]	Kegg_ID	KEGG_pathway	HMDB_ID	Lipidmaps_ID	SuperClass(HMDB)	Class(HMDB)	SubClass(HMDB)	CATEGORY(Lipidmaps)	MAIN_CLASS(Lipidmaps)	SUB_CLASS(Lipidmaps)	mzCloud_Results	mzVault_Results	MassList_Results	m/z	pos_CM1	pos_CM2	pos_CM3	pos_CM4	pos_CM5	pos_CM6	pos_QC1	pos_QC2	pos_QC3
Com_24_pos	Cytosine	Cytosine	C4 H5 N3 O	111.04328	1.834	cpd:C00380	map00240 Pyrimidine metabolism;map01100 Metabolic pathways	HMDB0000630	--	Organoheterocyclic compounds	Diazines	Pyrimidines and pyrimidine derivatives	--	--	--	Full match	Full match	Full match	112.05051	650072679.553894	686629656.680632	525180123.06838	565549578.237625	627270449.573456	629437050.777104	585378085.658431	612084373.384704	586854407.2512
Com_28_pos	Muramic acid	Muramic acid; 3-O-alpha-Carboxyethyl-D-glucosamine; 2-Amino-3-O-[(R)-1-carboxyethyl]-2-deoxy-D-glucopyranose	C9 H17 N O7	251.10032	1.425	cpd:C06470	--	HMDB0003254	--	Organic oxygen compounds	Organooxygen compounds	Carbohydrates and carbohydrate conjugates	--	--	--	Full match	Full match	No results	274.08954	510652756.763108	349301472.072045	541765197.065033	350337634.163528	524956145.227055	440026113.086742	401358660.521846	451851101.546538	448746253.178747
Com_34_pos	Ferulic acid	Ferulate; Ferulic acid; 4-Hydroxy-3-methoxycinnamic acid; 3-Methoxy-4-hydroxy-trans-cinnamate; 4-Hydroxy-3-methoxycinnamate	C10 H10 O4	194.05789	9.245	cpd:C01494	map01100 Metabolic pathways	HMDB0000954	--	Phenylpropanoids and polyketides	Cinnamic acids and derivatives	Hydroxycinnamic acids and derivatives	--	--	--	Full match	Full match	Full match	195.06508	2183079.79025906	442484051.267647	231856366.106444	16598669.7559324	153719398.683411	15876812.8436883	1893504.93841606	122199985.371955	15188235.1959419
Com_40_pos	Caffeic acid	Caffeate; Caffeic acid; 3,4-Dihydroxy-trans-cinnamate; trans-Caffeate; (2E)-3-(3,4-Dihydroxyphenyl)prop-2-enoate	C9 H8 O4	180.04219	8.125	cpd:C01197	map01100 Metabolic pathways	HMDB0001964	--	Phenylpropanoids and polyketides	Cinnamic acids and derivatives	Hydroxycinnamic acids and derivatives	--	--	--	Full match	Full match	No results	181.04945	36010369.6959277	351594712.133811	172126220.551226	49063316.3736382	100474049.859945	44833788.9206175	36378767.152818	98346198.3050064	44691976.480194
Com_51_pos	Urocanic acid	Urocanate; Urocanic acid	C6 H6 N2 O2	138.0429	1.787	cpd:C00785	map00340 Histidine metabolism;map01100 Metabolic pathways	HMDB0000301	--	Organoheterocyclic compounds	Azoles	Imidazoles	--	--	--	Full match	Full match	Full match	139.05016	30439644.2407045	279665419.373772	75770836.9581182	165738488.186794	56110925.977664	22902956.6126914	101596376.152906	105989548.258185	82017298.7800406
Com_71_pos	2'-Deoxyuridine	Deoxyuridine; 2-Deoxyuridine; 2'-Deoxyuridine	C9 H12 N2 O5	228.07457	3.157	cpd:C00526	map00240 Pyrimidine metabolism	HMDB0000012	--	Nucleosides, nucleotides, and analogues	Pyrimidine nucleosides	Pyrimidine 2'-deoxyribonucleosides	--	--	--	Full match	Full match	Full match	251.06378	175901191.253127	120377708.621381	204108434.086835	130251910.820348	123157291.774404	105053177.474242	147428601.633111	131580703.179762	113534029.355229
Com_93_pos	4-Coumaric acid	--	C9 H8 O3	164.04732	9.064	--	--	HMDB0002035	--	Phenylpropanoids and polyketides	Cinnamic acids and derivatives	Hydroxycinnamic acids and derivatives	--	--	--	Full match	Full match	Full match	165.05452	1339477.52264402	159128856.451643	77814282.4563331	7385463.43958794	65045023.0132091	6572454.26469809	1523862.66305844	42458548.8131184	7302636.74780615
Com_101_pos	1-Stearoylglycerol	--	C21 H42 O4	358.30808	15.703	--	--	HMDB0011131	--	Lipids and lipid-like molecules	Glycerolipids	Monoradylglycerols	--	--	--	Full match	Full match	No results	359.31537	33459479.0817798	132228167.69585	43070255.5705559	107571102.381322	29369149.4703038	27544994.4077106	74543593.7576243	84231673.9631186	77948508.8808468
Com_115_pos	N2-Methylguanosine	--	C11 H15 N5 O5	297.10716	5.788	--	--	--	--	--	--	--	--	--	--	Full match	Full match	Full match	298.1145	86586048.4839067	93375165.311911	101206123.077593	54207039.2020966	85745506.9042728	59611397.1261419	114649092.650835	49802165.5099151	65499790.2050247
Com_119_pos	2'-Deoxyadenosine	Deoxyadenosine; 2'-Deoxyadenosine	C10 H13 N5 O3	251.10178	5.767	cpd:C00559	map00230 Purine metabolism;map01100 Metabolic pathways	HMDB0000101	--	Nucleosides, nucleotides, and analogues	Purine nucleosides	Purine 2'-deoxyribonucleosides	--	--	--	Full match	Full match	Full match	252.10893	5850908.3733192	113629932.301939	4062473.90079776	69855052.4695398	5013984.17094166	3566660.01807135	30080616.1423405	26338214.0674618	24062370.5440905
Com_193_pos	Hypoxanthine	Hypoxanthine; Purine-6-ol	C5 H4 N4 O	136.03855	4.659	cpd:C00262	map00230 Purine metabolism;map01100 Metabolic pathways	HMDB0000157	--	Organoheterocyclic compounds	Imidazopyrimidines	Purines and purine derivatives	--	--	--	Full match	Full match	Full match	137.04581	45923936.3300299	36841657.1084816	72024470.6936414	3661044.93665297	55250542.534271	33091502.0167454	37574048.834004	41333929.6384553	30255680.7019468
Com_241_pos	Spermine	Spermine; N,N'-Bis(3-aminopropyl)-1,4-butanediamine	C10 H26 N4	202.2158	1.194	cpd:C00750	map00330 Arginine and proline metabolism;map00410 beta-Alanine metabolism;map00480 Glutathione metabolism;map01100 Metabolic pathways;map04976 Bile secretion	HMDB0001256	--	Organic nitrogen compounds	Organonitrogen compounds	Amines	--	--	--	Full match	Full match	Full match	203.22302	28813204.4045702	49979823.2987901	45366986.1296859	51998131.4377336	22283054.2758072	22537914.0851155	34724610.5310739	45778463.8444276	41624553.7052472
Com_290_pos	Adenosine	Adenosine	C10 H13 N5 O4	267.09654	3.2	cpd:C00212	map00230 Purine metabolism;map01100 Metabolic pathways;map04022 cGMP-PKG signaling pathway;map04024 cAMP signaling pathway;map04071 Sphingolipid signaling pathway;map04080 Neuroactive ligand-receptor interaction;map04270 Vascular smooth muscle contraction;map04923 Regulation of lipolysis in adipocytes;map04924 Renin secretion;map05012 Parkinson's disease;map05032 Morphine addiction;map05034 Alcoh…	HMDB0000050	--	Nucleosides, nucleotides, and analogues	Purine nucleosides	_	--	--	--	Full match	Full match	Full match	268.10382	676084.368091839	42771429.8476376	24717004.956232	2585247.20728609	11056018.4905769	1159373.63366113	1129652.13348382	9079875.86840442	1520128.13867957
Com_319_pos	methyl 4-methyl-2-oxo-2H-pyran-6-carboxylate	--	C8 H8 O4	168.04239	7.567	--	--	--	--	--	--	--	--	--	--	Full match	Full match	Full match	169.04961	1094137.3197894	37456006.0952171	12822501.1695383	1796616.62467371	9862219.18708032	1961298.30442112	1378009.92731847	6408196.62328472	1853365.60273606
Com_403_pos	Kynurenic acid	4-Hydroxy-2-quinolinecarboxylic acid; Kynurenic acid; Kynurenate	C10 H7 N O3	189.04254	7.888	cpd:C01717	map00380 Tryptophan metabolism;map01100 Metabolic pathways	HMDB0000715	--	Organoheterocyclic compounds	Quinolines and derivatives	Quinoline carboxylic acids	--	--	--	Full match	Full match	Full match	190.04971	5394399.30882073	28134144.7111573	10072065.4593579	18443474.9313831	9543577.65868869	5245028.96961169	9753721.13683706	12363869.2406451	8285022.22687407
Com_454_pos	Panthenol	Pantothenol; (R)-2,4-Dihydroxy-N-(3-hydroxypropyl)-3,3-dimethylbutanamide; Dexpanthenol; 2,4-Dihydroxy-N-(3-hydroxypropyl)-3,3-dimethylbutanamide; (+)-Panthenol; Bepanthen; Bepanthene; Bepantol; D-(+)-2,4-Dihydroxy-N-(3-hydroxypropyl)-3,3-dimethylbutyramide; Cozyme; D(+)-Panthenol; D(+)-Pantothenyl alcohol; D-P-A Injection; D-Panthenol; d-Pantothenol; d-Pantothenyl alcohol; Ilopan; Motilyn; Panad…	C9 H19 N O4	205.13138	6.574	cpd:C05944	map00770 Pantothenate and CoA biosynthesis	--	--	--	--	--	--	--	--	Full match	Full match	Full match	206.13863	675265.016494341	22290424.8921995	11136769.6248585	875134.448454446	6316826.83059511	942616.364657628	558295.044214382	5981814.22570947	868513.768709035
Com_477_pos	Adenosine 5'-monophosphate	AMP; Adenosine 5'-monophosphate; Adenylic acid; Adenylate; 5'-AMP; 5'-Adenylic acid; 5'-Adenosine monophosphate; Adenosine 5'-phosphate	C10 H14 N5 O7 P	347.0631	1.688	cpd:C00020	map00230 Purine metabolism;map01100 Metabolic pathways;map01523 Antifolate resistance;map04022 cGMP-PKG signaling pathway;map04024 cAMP signaling pathway;map04068 FoxO signaling pathway;map04150 mTOR signaling pathway;map04151 PI3K-Akt signaling pathway;map04152 AMPK signaling pathway;map04211 Longevity regulating pathway;map04740 Olfactory transduction;map04742 Taste transduction;map04923 Regula…	HMDB0000045	--	Nucleosides, nucleotides, and analogues	Purine nucleotides	Purine ribonucleotides	--	--	--	Full match	Full match	Full match	348.07025	2649077.92659729	20223271.4991984	6932996.40425108	9520998.27165904	4259541.02979157	2301699.79716512	4326666.40067143	7532118.826405	5259137.17554991
Com_524_pos	Desthiobiotin	Dethiobiotin; Desthiobiotin	C10 H18 N2 O3	214.13177	9.257	cpd:C01909	map00780 Biotin metabolism;map01100 Metabolic pathways	HMDB0003581	--	Lipids and lipid-like molecules	Fatty Acyls	Fatty acids and conjugates	--	--	--	Full match	Full match	No results	215.13898	2158573.94479909	18262216.0835505	3239606.65603979	15725614.1731464	3425898.86679662	2140843.03721235	6415857.93153107	6636332.90446466	5940075.72529973
Com_528_pos	Indole-3-acetic acid	Indole-3-acetate; Indole-3-acetic acid; (Indol-3-yl)acetate; Indoleacetate; Indoleacetic acid; IAA	C10 H9 N O2	175.06336	9.85	cpd:C00954	map00380 Tryptophan metabolism;map01100 Metabolic pathways	HMDB0000197	--	Organoheterocyclic compounds	Indoles and derivatives	Indolyl carboxylic acids and derivatives	--	--	--	Full match	Full match	Full match	176.07056	13057469.1054451	10991789.3986893	18232240.8873691	2448486.98870539	15537538.1286187	12208858.1151264	8911451.59351618	11849259.645819	7957031.47879722
Com_531_pos	7-Methylguanosine	--	C11 H15 N5 O5	297.10724	5.569	--	--	HMDB0001107	--	Nucleosides, nucleotides, and analogues	Purine nucleosides	_	--	--	--	Full match	Full match	Full match	298.1145	14750823.9392905	17956056.3059187	14713056.2142938	11452801.9803165	15309821.9262848	12372851.224262	13312076.3847554	16357860.157141	13043104.1295112
Com_537_pos	N-Phenylacetylglutamine	--	C13 H16 N2 O4	264.11103	8.026	--	--	HMDB0006344	--	Organic acids and derivatives	Carboxylic acids and derivatives	Amino acids, peptides, and analogues	--	--	--	Full match	Full match	Full match	265.11835	525490.909112383	17678870.8734496	8853544.62600306	980635.953610311	5611268.72363934	937925.28019569	566628.151040243	4297130.28767706	1111681.4213298
Com_577_pos	(2E)-3-(3,4-dimethoxyphenyl)prop-2-enoic acid	--	C11 H12 O4	208.0735	9.433	--	--	HMDB0034315	--	Phenylpropanoids and polyketides	Cinnamic acids and derivatives	Hydroxycinnamic acids and derivatives	--	--	--	Full match	Full match	Full match	209.08076	369375.234065522	16096245.2011671	6667995.25471958	870681.152126144	7041139.57278986	963484.887638135	275574.731549019	4148487.04032127	862042.851182841
Com_650_pos	Glycyl-L-leucine	Glycyl-leucine; Glycyl-L-leucine	C8 H16 N2 O3	188.11609	5.23	cpd:C02155	--	HMDB0028929	--	Organic acids and derivatives	Carboxylic acids and derivatives	Amino acids, peptides, and analogues	--	--	--	Full match	Full match	Full match	189.12334	1085215.55907032	13668853.591951	8179122.35007801	1387788.60892661	5084040.96468069	1522504.56344522	921141.214021319	4685620.92980912	1555507.89990381
Com_655_pos	2'-O-Methyladenosine	--	C11 H15 N5 O4	281.11244	5.645	--	--	HMDB0004326	--	Nucleosides, nucleotides, and analogues	Purine nucleosides	_	--	--	--	Full match	Full match	Full match	282.11963	99237.6935490512	13480277.1750197	5354106.88394224	488805.735351689	4685037.38340471	420246.135468222	91087.996901197	3342852.2387646	479118.148524366
Com_1332_pos	(R)-Equol	--	C15 H14 O3	242.09445	10.954	--	--	--	--	--	--	--	--	--	--	Full match	Full match	Full match	243.10179	92505.0904358057	2322003.42715628	1612970.0913811	96493.0836178308	4107078.52205651	161589.244626688	91770.3014866348	1346524.83984105	356790.763517508
Com_35_pos	Cytidine	Cytidine	C9 H13 N3 O5	243.08552	1.597	cpd:C00475	map00240 Pyrimidine metabolism;map01100 Metabolic pathways	HMDB0000089	--	Nucleosides, nucleotides, and analogues	Pyrimidine nucleosides	_	--	--	--	Full match	Full match	Full match	244.09273	135337408.052464	428745020.323912	147531999.931652	288087830.689031	141581440.362162	108015117.154194	209221059.345124	215380586.257671	190725427.889209
Com_54_pos	5'-S-Methyl-5'-thioadenosine	--	C11 H15 N5 O3 S	297.08944	7.147	--	--	HMDB0001173	--	Nucleosides, nucleotides, and analogues	5'-deoxyribonucleosides	5'-deoxy-5'-thionucleosides	--	--	--	Full match	Full match	Full match	298.09662	87131764.7087197	271014757.943988	107504372.187966	236901612.928716	107976093.471188	82044248.8585106	148696352.617326	159960021.872898	160673423.096423
Com_2_pos	L-arginine	--	C6 H14 N4 O2	174.11165	1.431	--	--	HMDB0000517	--	Organic acids and derivatives	Carboxylic acids and derivatives	Amino acids, peptides, and analogues	--	--	--	No results	No results	Full match	175.11893	85312619.0267186	6162227464.9677	7956495190.10723	341917656.42653	4665770313.17011	6937245807.44202	6952662037.11716	6883949775.89875	349604424.813619
Com_6_pos	(2R,3S,4S,5R,6R)-2-(hydroxymethyl)-6-(2-phenylethoxy)oxane-3,4,5-triol	--	C14 H20 O6	266.11538	8.618	--	--	--	--	--	--	--	--	--	--	Invalid mass	No results	No results	267.12253	173110.47024902	3617171179.01086	1477995976.28322	93222839.0153722	1227390950.78824	87008958.1617294	273320.696165773	776167682.199447	92537035.2062176
Com_11_pos	DL-Carnitine	--	C7 H15 N O3	161.10511	1.539	--	--	HMDB0000062	--	Organic nitrogen compounds	Organonitrogen compounds	Quaternary ammonium salts	--	--	--	Full match	No results	Full match	162.11238	2357494.4006006	2860803190.09512	1648697284.67861	123447107.388197	832265509.728166	92542911.4777513	2067828.18912525	753162906.254399	76629906.4678073
Com_12_pos	Quercetin-3��-D-glucoside	--	C21 H20 O12	464.10304	10.586	--	--	--	--	--	--	--	--	--	--	Invalid mass	No results	No results	465.11032	1673035291.5922	2043917587.30049	652584023.697664	1720147859.89789	890230604.542938	1021119461.72346	2688188006.03022	553931905.871535	1715647882.45978
Com_13_pos	D-Ala-D-Ala	D-Alanyl-D-alanine; D-Ala-D-Ala	C6 H12 N2 O3	160.08481	1.496	cpd:C00993	map01100 Metabolic pathways	HMDB0003459	--	Organic acids and derivatives	Carboxylic acids and derivatives	Amino acids, peptides, and analogues	--	--	--	No results	No results	Full match	143.08151	279628659.900484	2415651282.01937	202045605.707559	2547854711.59982	269102720.607037	215302340.301798	1071645326.5263	1037341605.45657	1011776770.49992
Com_20_pos	D-(+)-Maltose	--	C12 H22 O11	364.0981	1.498	--	--	HMDB0000163	--	Organic oxygen compounds	Organooxygen compounds	Carbohydrates and carbohydrate conjugates	--	--	--	Invalid mass	No results	No results	365.10535	185817090.355091	1155917834.47162	822471602.426901	217317244.810826	431074953.688752	194263713.832451	174089870.30323	447828167.674906	199693155.678273
Com_50_pos	N,N-Dimethylarginine	NG,NG-Dimethyl-L-arginine; N,N-Dimethylarginine; Nomega,Nomega-Dimethyl-L-arginine; ADMA	C8 H18 N4 O2	202.14278	1.461	cpd:C03626	--	HMDB0001539	--	Organic acids and derivatives	Carboxylic acids and derivatives	Amino acids, peptides, and analogues	--	--	--	No results	Full match	Full match	203.14998	258133547.076607	267570338.870586	275552144.397083	257590178.61527	272273764.000565	227816855.509277	280189002.205037	267579748.281344	247320303.55308
Com_56_pos	Spermidine	Spermidine; N-(3-Aminopropyl)-1,4-butane-diamine	C7 H19 N3	145.15791	1.132	cpd:C00315	map00330 Arginine and proline metabolism;map00410 beta-Alanine metabolism;map00480 Glutathione metabolism;map01100 Metabolic pathways;map02010 ABC transporters;map04976 Bile secretion	HMDB0001257	--	Organic nitrogen compounds	Organonitrogen compounds	Amines	--	--	--	Full match	No results	Full match	146.16516	181859241.937704	258443798.316239	212832456.303827	214401420.08398	213213118.356092	183387690.280057	180204779.24108	108849126.876737	166963421.77561
Com_69_pos	N-(5-Aminopentyl)acetamide	--	C7 H16 N2 O	144.12621	1.934	--	--	HMDB0002284	--	Organic acids and derivatives	Carboxylic acids and derivatives	Carboxylic acid derivatives	--	--	--	No results	No results	Full match	145.13347	15798863.484993	204352769.078043	23387587.4570908	207468605.071194	28274826.504004	25558103.1448047	78944013.0249851	85024166.0816157	91928742.7803973
Com_75_pos	5-Methylcytosine	5-Methylcytosine	C5 H7 N3 O	125.05893	2.318	cpd:C02376	map00240 Pyrimidine metabolism	HMDB0002894	--	Organoheterocyclic compounds	Diazines	Pyrimidines and pyrimidine derivatives	--	--	--	No results	No results	Full match	126.06616	183412750.637345	185939407.310003	166786698.012553	150313254.10645	176233972.798125	141718104.948413	161895102.958003	167080516.71018	162582968.69945
Com_77_pos	methyl 3,4,5-trihydroxycyclohex-1-ene-1-carboxylate	--	C8 H12 O5	170.05785	5.619	--	--	--	--	--	--	--	--	--	--	Invalid mass	No results	No match	171.06509	1090403.79876199	184430820.158587	97931347.0295787	6177885.37333592	55627281.8238293	6023075.54317646	1201653.60496595	48560257.5284013	6992585.53931736
Com_85_pos	2-[(3S)-1-Benzyl-3-pyrrolidinyl]-1,3-benzothiazole	--	C18 H18 N2 S	294.1215	8.116	--	--	--	--	--	--	--	--	--	--	Invalid mass	No results	No match	295.12894	145567724.625974	15866590.3801365	165146787.155613	1626200.13328676	167589792.15113	143632897.169749	97543735.0199131	112702950.603454	105168678.647334
Com_95_pos	Ornithine	Ornithine; 2,5-Diaminovaleric acid; 2,5-Diaminopentanoic acid; 2,5-Diaminopentanoate	C5 H12 N2 O2	132.0899	1.188	cpd:C01602	--	HMDB0003374	--	Organic acids and derivatives	Carboxylic acids and derivatives	Amino acids, peptides, and analogues	--	--	--	Full match	No results	Full match	133.09717	32274813.4655896	145259419.744615	144385234.927554	148489222.536734	113450636.92619	154537670.643362	138242149.209391	122455583.364688	133876734.745668
Com_103_pos	5,6-dimethoxy-2-(2-methoxyphenyl)-4H-chromen-4-one	--	C18 H16 O5	294.08916	10.028	--	--	--	--	--	--	--	--	--	--	Invalid mass	No results	No results	295.09647	176829.001383663	129848288.81327	70954890.1091744	4244570.86183755	43368143.606971	3663252.951037	177189.787420938	35696901.9264347	3779603.06575485
Com_108_pos	Creatine	Creatine; alpha-Methylguanidino acetic acid; Methylglycocyamine	C4 H9 N3 O2	131.06949	1.453	cpd:C00300	map00260 Glycine, serine and threonine metabolism;map00330 Arginine and proline metabolism;map01100 Metabolic pathways	HMDB0000064	--	Organic acids and derivatives	Carboxylic acids and derivatives	Amino acids, peptides, and analogues	--	--	--	No results	No results	Full match	132.07674	92336101.8205786	123406372.484089	123156645.309329	93877534.9833949	118084753.042232	105778065.149914	108849091.594033	105483741.477434	112764020.258571
Com_110_pos	2-Hydroxy-6-Aminopurine	--	C5 H5 N5 O	151.04931	5.785	--	--	HMDB0000403	--	Organoheterocyclic compounds	Imidazopyrimidines	Purines and purine derivatives	--	--	--	No results	No results	Full match	152.05659	97372583.0585974	117503262.265098	82185644.2975717	90183797.5293488	81813712.1160114	67005607.9185217	109426727.479155	93972927.1985863	75863209.2384712
Com_117_pos	6-amino-1-(2-methylphenyl)-1,2,3,4-tetrahydropyrimidine-2,4-dione	--	C11 H11 N3 O2	217.0851	2.849	--	--	--	--	--	--	--	--	--	--	Full match	No results	No results	218.09241	86084525.6298991	76806131.2365469	113986032.390069	82365899.5881331	99777243.5310593	74579587.291098	88142151.8688086	94217826.1794353	98553952.8324236
Com_118_pos	5-Hydroxyindole-3-acetic acid	--	C10 H9 N O3	191.05831	3.387	--	--	HMDB0000763	--	Organoheterocyclic compounds	Indoles and derivatives	Indolyl carboxylic acids and derivatives	--	--	--	No results	No results	Full match	174.05502	91758794.3061197	67612083.2916473	91969946.79612	59514274.2522618	112963969.729448	113728038.166586	83700342.9500151	98511022.4547474	94422116.9777368
Com_121_pos	Quinoline-4-carboxylic acid	4-Quinolinecarboxylic acid; Quinoline-4-carboxylate; Quinoline-4-carboxylic acid; Cinchonic acid	C10 H7 N O2	173.04765	3.374	cpd:C06414	--	--	--	--	--	--	--	--	--	No results	No results	Full match	174.05492	90662850.4386728	66636748.6386628	91489981.1572337	58272301.3855094	112229952.980803	112651239.977009	79066438.0552008	97532033.6038096	93151309.4349957
Com_138_pos	4-(2,3-dihydro-1,4-benzodioxin-6-yl)butanoic acid	--	C12 H14 O4	222.08915	11.562	--	--	--	--	--	--	--	--	--	--	Full match	No results	Full match	223.09648	416955.276534989	47471447.8313454	28032399.2440549	2398476.92975855	101710066.202013	2347885.13158288	507717.509929862	30511709.8363812	5122078.39139497
Com_140_pos	Sinapinic acid	--	C11 H12 O5	224.06846	9.176	--	--	HMDB0032616	--	Phenylpropanoids and polyketides	Cinnamic acids and derivatives	Hydroxycinnamic acids and derivatives	--	--	--	Full match	No results	No results	225.0757	350364.34540484	99286823.7499597	38302467.507397	2033523.15838637	13275261.9729857	1737117.82418484	368550.458750439	21010944.415319	1431219.33312801
Com_144_pos	Azelaic acid	Azelaic acid; Nonanedioic acid; 1,7-Heptanedicarboxylic acid	C9 H16 O4	188.1048	10.531	cpd:C08261	--	HMDB0000784	LMFA01170054	Lipids and lipid-like molecules	Fatty Acyls	Fatty acids and conjugates	Fatty Acyls [FA]	Fatty Acids and Conjugates [FA01]	Dicarboxylic acids [FA0117]	No results	No results	Full match	189.11224	7799571.32702283	94227017.6802949	50137188.9129605	7561828.26968677	26985948.543843	11186058.0171626	9795310.99198067	30876943.5518661	7492908.13358499
Com_151_pos	Phenylpropiolic acid	--	C9 H6 O2	146.03685	9.061	--	--	HMDB0002359	--	Benzenoids	Benzene and substituted derivatives	_	--	--	--	No results	No results	Full match	147.04413	388978.273804021	91463345.0651987	48524303.8514336	4358777.49747795	38881272.1558267	3556406.36484445	478939.626558767	25534461.1901128	3768626.07456371
Com_161_pos	alpha-Benzylsuccinic acid	--	C11 H12 O4	208.07355	10.886	--	--	HMDB0142179	--	Phenylpropanoids and polyketides	Phenylpropanoic acids	_	--	--	--	No results	No results	Full match	209.08076	337360.980644256	88838814.3658147	45335210.6836473	5592086.33607558	87817534.558463	6578261.81476544	456828.643184901	40126518.9990366	7251953.03214443
Com_175_pos	dodecyl [(tetrahydrofuran-2-ylmethyl)amino]methanedithioate	--	C18 H35 N O S2	345.21525	6.717	--	--	--	--	--	--	--	--	--	--	Full match	No results	No results	346.22238	10289364.2930319	80476058.6171266	3122059.71310724	64928349.1666256	59518805.0037754	1514671.27295808	33093150.7104157	39213459.4236328	36137799.6026842
Com_179_pos	Stercobilin	L-Urobilin; L-Stercobilin; Stercobilin	C33 H46 N4 O6	594.34167	10.383	cpd:C05793	map00860 Porphyrin and chlorophyll metabolism	HMDB0004159	--	Organoheterocyclic compounds	Tetrapyrroles and derivatives	Bilirubins	--	--	--	Full match	No results	No results	595.34888	328668.641392778	76135567.124535	23966124.2544913	1994448.88563811	60419948.4088618	1821436.26185616	833898.391441062	25616521.6300709	2482917.51783133
Com_184_pos	Apocynin	Apocynin; Acetovanillone	C9 H10 O3	166.063	7.706	cpd:C11380	--	--	--	--	--	--	--	--	--	Full match	No results	Full match	167.07027	2002510.03688037	74470759.4929157	34242639.0896302	4763343.16759555	39052988.7131137	5040709.91805445	1924736.58512188	22452179.3772556	5267042.54177837
Com_185_pos	1,2-dihydroxyheptadec-16-yn-4-yl acetate	--	C19 H34 O4	364.19578	1.514	--	--	--	LMFA05000645	--	--	--	Fatty Acyls [FA]	Fatty alcohols [FA05]	_	Invalid mass	No results	No results	365.20303	69236161.0983488	71243863.2119346	71964424.1115762	57579713.7305628	65156957.0674824	58661389.8957886	74344995.1273432	67215391.9176661	60582315.6166549
Com_191_pos	O-Acetyl-L-carnitine	O-Acetylcarnitine; O-Acetyl-L-carnitine	C9 H17 N O4	203.11577	1.72	cpd:C02571	map04931 Insulin resistance	HMDB0000201	--	Lipids and lipid-like molecules	Fatty Acyls	Fatty acid esters	--	--	--	No results	No results	Full match	204.12305	51334887.1217216	72609736.8250571	64577653.3228291	46535444.2905041	48408499.0869476	36633847.7526436	49264454.4957371	57297621.9977424	40175210.3942255
Com_192_pos	5,8-dihydroxy-10-methyl-5,8,9,10-tetrahydro-2H-oxecin-2-one	--	C10 H14 O4	215.11567	1.327	--	--	--	--	--	--	--	--	--	--	Invalid mass	No results	No results	216.12291	52524069.3879411	29395249.0995121	72174990.3215637	28122940.0424494	66572324.6379635	54048119.0699631	49066700.3179242	60973453.2246073	50674046.1689925
Com_202_pos	��-Hydroxyalprazolam	--	C17 H13 Cl N4 O	324.08199	5.239	--	--	--	--	--	--	--	--	--	--	Invalid mass	No results	No results	325.08917	101423.18813557	68659947.2294078	42547120.2631999	2146658.47799404	21828763.7853436	2118175.23181266	100541.252862886	21014300.3967286	1526782.71105124
Com_203_pos	Thymine	Thymine; 5-Methyluracil	C5 H6 N2 O2	126.0429	3.41	cpd:C00178	map00240 Pyrimidine metabolism;map01100 Metabolic pathways	HMDB0000262	--	Organoheterocyclic compounds	Diazines	Pyrimidines and pyrimidine derivatives	--	--	--	No results	No results	Full match	127.05021	37946129.433654	51655556.9578546	44749719.6683593	68485170.1673191	45800569.5047794	32912739.0398056	54158739.2610734	48882898.7785441	46341097.2107332
Com_211_pos	Leucylproline	--	C11 H20 N2 O3	228.14722	7.259	--	--	HMDB0011175	--	Organic acids and derivatives	Carboxylic acids and derivatives	Amino acids, peptides, and analogues	--	--	--	Full match	No results	Full match	229.15451	5179607.11246832	64907493.9704588	34048857.6350252	5531258.37466331	16319591.9763115	6434758.64287687	4482696.33991147	7263200.14731889	6116026.02591605
Com_213_pos	2-(2-amino-3-methylbutanamido)-3-phenylpropanoic acid	--	C14 H20 N2 O3	264.14734	8.158	--	--	--	--	--	--	--	--	--	--	Full match	No results	Full match	265.15457	653826.604905132	63063817.5318651	27927557.8690872	2550654.7049767	22301894.2468829	2639454.89880744	553236.705312163	14063338.6460237	2894849.04298553
Com_215_pos	N6-Acetyl-L-Lysine	--	C8 H16 N2 O3	188.11599	1.732	--	--	HMDB0000206	--	Organic acids and derivatives	Carboxylic acids and derivatives	Amino acids, peptides, and analogues	--	--	--	No results	No results	Full match	189.12326	42555292.2903345	62391169.1977757	43909022.7271235	55411282.497522	32836428.3452885	34732020.1332016	55070443.4101663	41831861.7735102	38793587.4844744
Com_220_pos	Uracil 1-beta-D-arabinofuranoside	--	C9 H12 N2 O6	244.06904	1.718	--	--	--	--	--	--	--	--	--	--	No results	No results	Full match	245.07675	48100645.23581	57617242.7783683	51810652.0840637	42945124.7943619	49341802.7960167	41210294.899814	49632610.9111001	54490542.6730924	44734125.6086166
Com_223_pos	jwh-018-d11	--	C24 H12 [2]H11 N O	352.24005	12.659	--	--	--	--	--	--	--	--	--	--	Invalid mass	No results	No results	353.24728	102761.038878143	56608313.106264	18607810.7342875	865810.88310689	25596211.067436	1224416.78896836	184969.832985293	12560457.8139754	1435884.61828482
Com_224_pos	1-(4-hydroxyphenyl)propane-1,2-diol	--	C9 H12 O3	150.06808	8.321	--	--	--	--	--	--	--	--	--	--	Invalid mass	No results	No match	151.07536	707441.922744191	56555103.8883596	30474001.4031338	2498595.19295521	22455665.5806652	2409868.25819103	799504.754720327	15907374.8091127	2085864.15788739
Com_230_pos	N-Acetylvaline	--	C7 H13 N O3	159.08953	1.68	--	--	HMDB0011757	--	Organic acids and derivatives	Carboxylic acids and derivatives	Amino acids, peptides, and analogues	--	--	--	No results	No results	Full match	160.09677	4483579.07676315	54704376.6855998	33955936.2863288	5382816.59964343	17176588.6553785	5505532.65583183	3692097.43244972	17093133.1220435	4791605.67347181
Com_239_pos	7-Ketolithocholic acid	--	C24 H38 O4	390.27676	13.274	--	--	HMDB0000467	--	Lipids and lipid-like molecules	Steroids and steroid derivatives	Bile acids, alcohols and derivatives	--	--	--	No results	No results	Full match	391.28409	92739.7570922428	48229166.603173	27986977.0379034	1455188.76105305	52436952.3678227	2093483.42456749	114338.652638856	18557704.5226577	2170054.87634962
Com_246_pos	Diethyleneglycol diacetate	--	C8 H14 O5	190.084	8.312	--	--	--	--	--	--	--	--	--	--	Full match	No results	No results	191.09135	1578308.05762155	50926115.5014956	22946516.4216683	12706806.3244608	12285245.9014285	2365180.13273368	4841942.94456704	14560619.5854307	5857180.78677799
Com_248_pos	3-[3-(beta-D-Glucopyranosyloxy)-2-methoxyphenyl]propanoic acid	--	C16 H22 O9	380.10837	7.767	--	--	--	--	--	--	--	--	--	--	Invalid mass	No results	No results	381.11569	95865.0565853403	50392290.0272714	28884877.2941947	1421852.40727163	18054232.6078891	1327279.12637563	94607.3364758668	12990689.5983007	1129544.61913765
Com_252_pos	6-(3-hydroxybutan-2-yl)-5-(hydroxymethyl)-4-methoxy-2H-pyran-2-one	--	C11 H16 O5	266.05077	1.73	--	--	--	--	--	--	--	--	--	--	Invalid mass	No results	No results	267.05804	42369245.2909513	49344135.0464404	44454891.2775832	36692133.962239	42095505.9595406	35176008.8314953	42966070.7263035	46504570.6872135	39082755.9975659
Com_253_pos	6,15-diketo-13,14-dihydro Prostaglandin F1��	--	C20 H34 O6	352.22243	12.377	--	--	--	--	--	--	--	--	--	--	Invalid mass	No results	No results	353.22958	21763797.9000592	49113980.5200524	32126785.7793877	18798973.2963262	31822707.5060441	16596610.1076167	14816132.6668742	27698632.8214216	19274035.6563477
Com_256_pos	4-Hydroxybenzoic acid	4-Hydroxybenzoate; Hydroxybenzoic acid; 4-Hydroxybenzoic acid; Hydroxybenzenecarboxylic acid	C7 H6 O3	138.0317	5.619	cpd:C00156	map00130 Ubiquinone and other terpenoid-quinone biosynthesis;map00360 Phenylalanine metabolism;map00790 Folate biosynthesis;map01100 Metabolic pathways	HMDB0000500	--	Benzenoids	Benzene and substituted derivatives	Benzoic acids and derivatives	--	--	--	No results	No results	Full match	139.03896	1813997.17477116	48274324.519364	24192106.982928	3725407.3388077	14644935.7848367	3212544.29727997	1688459.05798372	11575219.578694	2730310.57480168
Com_265_pos	2-Hydroxy-2-methylbutanoic acid	--	C5 H10 O3	118.06299	6.393	--	--	HMDB0001987	--	Lipids and lipid-like molecules	Fatty Acyls	Fatty acids and conjugates	--	--	--	No results	No results	Full match	119.07039	2351744.11170697	46775322.4806018	23511472.7298975	5059416.01134756	12008040.2266499	3286501.3275074	2806549.5059613	12521010.7009241	3783743.35521636
Com_272_pos	4-oxo-4,5,6,7-tetrahydrobenzo[b]furan-3-carboxylic acid	--	C9 H8 O4	198.05294	8.377	--	--	--	--	--	--	--	--	--	--	Invalid mass	No results	No match	181.04951	3376564.44613928	46116185.978282	17737263.6155826	5041734.29525325	19288159.3477177	4621288.10655841	3401521.03788351	15013530.8074013	5116162.98516066
Com_275_pos	7-Ketodeoxycholic acid	--	C24 H38 O5	406.272	12.768	--	--	HMDB0000391	--	Lipids and lipid-like molecules	Steroids and steroid derivatives	Bile acids, alcohols and derivatives	--	--	--	No results	No results	Full match	407.27933	93252.0975556841	45203586.3238799	15876491.1953985	407086.661394059	15775045.9036789	458075.838124138	128979.403821752	3741033.97093617	744968.125332536
Com_280_pos	2,4-Dimethylbenzaldehyde	--	C9 H10 O	134.07312	10.212	--	--	HMDB0032142	--	Benzenoids	Benzene and substituted derivatives	Benzoyl derivatives	--	--	--	Full match	No results	No results	135.08029	7301707.05711693	44274590.5671957	2458136.50436735	31099318.6353596	42431622.4633012	2221036.1953539	22215024.3648516	25427696.1907353	22897674.3621528
Com_281_pos	3,5-Dimethoxybenzoic acid	--	C9 H10 O4	182.05795	8.81	--	--	HMDB0127495	--	Benzenoids	Benzene and substituted derivatives	Benzoic acids and derivatives	--	--	--	Full match	No results	Full match	183.06522	1165433.96636763	44102244.8062077	26253072.3621758	2604838.87288648	21355382.0144213	2895209.67982661	1081244.22566803	17164325.1114348	2736637.08958926
Com_283_pos	Sinomenine	Sinomenine	C19 H23 N O4	329.16259	7.946	cpd:C09643	--	--	--	--	--	--	--	--	--	Full match	No results	No results	330.1698	82997.1256980088	43604454.3792714	22006260.7749003	1316585.90909265	35482072.5615245	1605905.18563937	81696.9406413283	15550468.3250287	2112533.83104826
Com_284_pos	Indole-3-acrylic acid	--	C11 H9 N O2	187.0633	8.225	--	--	--	--	--	--	--	--	--	--	Full match	No results	Full match	188.07057	2385188.68898131	43587419.7738476	15194011.1043528	3010726.66446573	13122174.555224	3370595.87060862	2336095.70823594	9786040.29693067	3852627.20088566
Com_286_pos	Cuminaldehyde	4-Isopropylbenzaldehyde; p-Cumic aldehyde; Cuminaldehyde	C10 H12 O	148.08886	10.212	cpd:C06577	--	HMDB0002214	--	Lipids and lipid-like molecules	Prenol lipids	Monoterpenoids	--	--	--	Full match	No results	No results	149.09608	5339868.83243661	43378196.7074095	1610737.38480098	28909302.7615605	41329894.6811375	1319717.34794494	17999059.7356153	18266646.76794	16161721.4963044
Com_287_pos	4-methoxy-9-(2-methylbut-3-en-2-yl)-7H-furo[3,2-g]chromen-7-one	--	C17 H16 O4	284.10476	9.718	--	--	--	--	--	--	--	--	--	--	Full match	No results	No results	285.11197	189568.299915565	43018020.8409425	21081258.7310161	1475347.284098	14793098.5745253	1262677.81741332	191241.160767452	11916703.097463	1532309.46288171
Com_292_pos	LPE 16:0	--	C21 H44 N O7 P	453.28544	14.883	--	--	--	LMGP02050036	--	--	--	Glycerophospholipids [GP]	Glycerophosphoethanolamines [GP02]	Monoacylglycerophosphoethanolamines [GP0205]	No results	Full match	Full match	454.29254	1040217.58460012	42327695.3243077	1187328.19045196	27192516.6369953	1606485.33801535	680532.206396412	17324152.338572	20180890.5419254	17534871.9629512
Com_294_pos	5-Methyl-2'-deoxycytidine	5-Methyl-2'-deoxycytidine	C10 H15 N3 O4	241.10617	2.319	cpd:C03592	--	HMDB0002224	--	Nucleosides, nucleotides, and analogues	Pyrimidine nucleosides	Pyrimidine 2'-deoxyribonucleosides	--	--	--	No results	No results	Full match	242.11328	41894493.3181203	37806301.2647413	37877909.8977788	31410837.3648196	37905885.5746311	30557872.7461185	35050228.5285018	36122993.7882746	30941488.3372499
Com_296_pos	5-(2,5-dihydroxyhexyl)oxolan-2-one	--	C10 H18 O4	224.10234	11.27	--	--	--	--	--	--	--	--	--	--	Invalid mass	No results	No results	225.10954	5455300.48047839	41482414.1641801	27408305.8405417	4571952.27874126	18241285.7188608	5463187.59305443	5303382.21065291	17892867.8771334	6968039.20818376
Com_298_pos	3-(2-Hydroxyethyl)indole	--	C10 H11 N O	161.08405	9.849	--	--	HMDB0003447	--	Organoheterocyclic compounds	Indoles and derivatives	Indoles	--	--	--	Full match	No results	No results	162.09131	13417196.4064085	41144707.3597922	17349878.1579212	12926900.3234151	19678959.8822142	13213992.602231	12731415.4577753	18043772.4965065	16577685.3044654
Com_303_pos	4,7-dimethylpyrazolo[5,1-c][1,2,4]triazine-3-carbonitrile	--	C8 H7 N5	173.0688	4.482	--	--	--	--	--	--	--	--	--	--	Invalid mass	No results	No match	174.07611	2018203.29237843	39707831.9742724	18964600.466627	3373238.65437522	11406884.1178074	3096186.10354313	2400614.74372847	11016077.8044327	3010453.58607532
Com_311_pos	4-Hydroxyisoleucine	--	C6 H13 N O3	147.08957	1.556	--	--	--	--	--	--	--	--	--	--	No results	No results	Full match	148.09685	6839861.66717071	39104771.9755653	19574036.9172409	7343896.72563829	16086269.0106674	9187815.80756742	6900903.96887336	15758737.9177712	7216804.27751768
Com_314_pos	Phe-Phe	--	C18 H20 N2 O3	312.14724	8.736	--	--	HMDB0013302	--	Organic acids and derivatives	Carboxylic acids and derivatives	Amino acids, peptides, and analogues	--	--	--	No results	No results	Full match	313.15445	171802.979374574	38033448.8144114	16494636.1629675	1204659.40574208	18538419.3919888	1391260.59975045	179547.849678731	9936496.96289321	1261936.22033875
Com_315_pos	Vanillin	4-Hydroxy-3-methoxy-benzaldehyde; Vanillin; Vanillaldehyde; 4-Hydroxy-3-methoxybenzaldehyde	C8 H8 O3	152.04734	8.701	cpd:C00755	map00360 Phenylalanine metabolism;map01100 Metabolic pathways	HMDB0012308	--	Benzenoids	Phenols	Methoxyphenols	--	--	--	Full match	No results	Full match	153.05458	2705541.82662691	37994446.0592047	17698026.348194	6127045.25647498	19642656.6943631	4148760.94011633	3518971.71418577	11443647.2300293	4837188.80634326
Com_316_pos	4-(2-chloro-6-fluorobenzyl)-3,5-dimethyl-4-prop-2-ynyl-4H-pyrazole	--	C15 H14 Cl F N2	276.08193	1.536	--	--	--	--	--	--	--	--	--	--	Full match	No results	No results	277.0892	10671961.9294961	37983535.26765	19430110.7907808	10771270.6266728	16313196.5241576	5146857.96984271	11532533.7443734	16479407.5947762	9925146.55637195
Com_317_pos	L-Leucyl-L-alanine Hydrate	--	C9 H18 N2 O3	202.13167	1.56	--	--	--	--	--	--	--	--	--	--	No results	No results	Full match	203.13895	23225798.9870717	37950433.3973975	20788858.7018661	32225666.4534829	28229409.5822016	19514677.6412785	33829000.8039932	23810039.5108077	30977741.0144517
Com_332_pos	(2R)-2-[(2R,5S)-5-[(2S)-2-hydroxybutyl]oxolan-2-yl]propanoic acid	--	C11 H20 O4	216.13614	10.527	--	--	--	--	--	--	--	--	--	--	Full match	No results	Full match	217.14339	3402048.6640186	36091500.4399811	23029980.1705398	3633177.02975919	15280102.0090705	3821835.22098921	3678554.00820666	11935943.5908612	3852411.72227566
Com_336_pos	Tyramine	Tyramine; 2-(p-Hydroxyphenyl)ethylamine	C8 H11 N O	137.08412	2.632	cpd:C00483	map00350 Tyrosine metabolism;map04080 Neuroactive ligand-receptor interaction;map04974 Protein digestion and absorption	HMDB0000306	--	Benzenoids	Benzene and substituted derivatives	Phenethylamines	--	--	--	No results	No results	Full match	138.0914	3527751.10495816	35598329.8670478	23656861.1642213	3846643.57531863	21771088.8405493	5067947.30604521	4513892.1511777	12589181.3361577	5288754.56352032
Com_340_pos	9-Oxo-ODE	--	C18 H30 O3	294.217	14.057	--	--	HMDB0004669	--	Lipids and lipid-like molecules	Fatty Acyls	Lineolic acids and derivatives	--	--	--	Invalid mass	No results	No results	295.22421	1766293.7954449	35219547.0409312	3406092.73708575	24340432.1026993	2944850.21156859	1727395.18659357	9518034.48136593	11559359.2241667	11526389.8893545
Com_345_pos	4,7,8-trimethoxyfuro[2,3-b]quinoline	--	C14 H13 N O4	237.10014	9.827	--	--	--	--	--	--	--	--	--	--	Invalid mass	No results	No match	238.10742	27859641.0042313	3435667.46540644	32869048.4114875	1237491.88606262	34533119.0288389	33423803.1989281	21402083.0242068	24091526.4068938	22454514.9608627
Com_348_pos	10-Undecenoic acid	--	C11 H20 O2	184.1463	12.292	--	--	--	LMFA01030036	--	--	--	Fatty Acyls [FA]	Fatty Acids and Conjugates [FA01]	Unsaturated fatty acids [FA0103]	No results	No results	Full match	185.15355	1545203.16436809	34273133.5104792	14452460.6999148	2027713.60815254	13101224.0468735	2171883.88957793	1386865.00953558	10624746.3493061	1965393.93697717
Com_356_pos	(5-L-Glutamyl)-L-Amino Acid	--	C8 H14 N2 O5	218.09023	1.693	--	--	--	--	--	--	--	--	--	--	No results	No results	Full match	219.09755	22249623.2645955	11620522.6968845	24534917.8803579	8742979.96324977	33296869.948221	24239356.7713442	19864339.0556493	21139438.1162117	23389299.6245055
Com_365_pos	Traumatic acid	Traumatic acid; (2E)-Dodecenedioic acid; Dodec-2-enedioic acid	C12 H20 O4	228.13594	12.115	cpd:C16308	map00592 alpha-Linolenic acid metabolism	HMDB0000933	LMFA01170002	Lipids and lipid-like molecules	Fatty Acyls	Fatty acids and conjugates	Fatty Acyls [FA]	Fatty Acids and Conjugates [FA01]	Dicarboxylic acids [FA0117]	No results	No results	Full match	229.14322	1999828.00204482	31963230.600534	16716340.6275479	2636045.40676452	13329151.140772	3259813.97210031	2281466.82157321	8874543.9635083	2651083.14837147
Com_370_pos	N-Acetyl-L-leucine	N-Acetyl-L-leucine	C8 H15 N O3	173.10513	2.237	cpd:C02710	--	HMDB0011756	--	Organic acids and derivatives	Carboxylic acids and derivatives	Amino acids, peptides, and analogues	--	--	--	No results	No results	Full match	174.11241	4314141.67298358	31520820.0703764	19220214.7286986	5142413.15294387	13185117.9332705	6129658.04500688	4120235.54172142	10478712.9958815	5138968.26818491
Com_373_pos	(12Z)-9,10,11-trihydroxyoctadec-12-enoic acid	--	C18 H34 O5	352.22242	12.272	--	--	--	--	--	--	--	--	--	--	Invalid mass	No results	No results	353.22958	11213347.2233885	31389582.8835906	12697283.3720856	9552708.42454344	20065722.4689185	10246976.1892004	11576932.2964315	15695831.3904359	11690526.2561172
Com_391_pos	(R)-Prunasin	Prunasin; (R)-Prunasin	C14 H17 N O6	295.10554	2.786	cpd:C00844	--	HMDB0034934	--	Organic oxygen compounds	Organooxygen compounds	Carbohydrates and carbohydrate conjugates	--	--	--	Full match	No results	No results	296.11279	24656047.4578164	22560530.9856649	28907181.2962019	20259972.2910507	24446750.7567077	19377167.1489049	24261573.9252387	24734340.9117759	22639450.9965496
Com_395_pos	Undecanedioic acid	--	C11 H20 O4	216.13602	11.897	--	--	HMDB0000888	LMFA01170007	Lipids and lipid-like molecules	Fatty Acyls	Fatty acids and conjugates	Fatty Acyls [FA]	Fatty Acids and Conjugates [FA01]	Dicarboxylic acids [FA0117]	No results	No results	Full match	239.12524	2450858.57691781	28729726.8998963	17166144.237912	2675769.77853777	10769476.2622776	2780361.69733392	2961399.63010935	8055902.63086893	2645667.51254264
Com_398_pos	Guanosine	Guanosine	C10 H13 N5 O5	283.09163	3.685	cpd:C00387	map00230 Purine metabolism;map01100 Metabolic pathways	HMDB0000133	--	Nucleosides, nucleotides, and analogues	Purine nucleosides	_	--	--	--	No results	Full match	Full match	284.09891	2514822.26959609	28499668.6592239	18595757.1155579	2251698.16582538	11197382.6046369	3143575.94424699	1501403.88803346	8024301.77221222	2381128.65131375
Com_404_pos	Methionine sulfoxide	--	C5 H11 N O3 S	165.04278	2.17	--	--	HMDB0002005	--	Organic acids and derivatives	Carboxylic acids and derivatives	Amino acids, peptides, and analogues	--	--	--	Invalid mass	Invalid mass	No match	166.04997	15621772.0731824	770224.662005622	9914577.35881964	8391302.9311867	26136147.6124103	27683906.6333746	9654697.37392632	10828570.8481086	9236916.12939891
Com_406_pos	Glu-Thr	--	C9 H16 N2 O6	248.10095	1.582	--	--	HMDB0028829	--	Organic acids and derivatives	Carboxylic acids and derivatives	Amino acids, peptides, and analogues	--	--	--	No results	Full match	No results	249.1082	27446466.8522546	9241678.9219257	27275961.7424511	5823636.89970271	27166970.694028	23863064.791154	15540326.9065951	20155185.7721275	19465935.3949573
Com_407_pos	Estazolam	Estazolam	C16 H11 Cl N4	294.07147	2.669	cpd:C06981	--	HMDB0015346	--	Organoheterocyclic compounds	Benzodiazepines	1,4-benzodiazepines	--	--	--	Invalid mass	No results	No results	295.07861	542065.655513139	27319866.8708301	12970950.7875989	798293.867836055	7531113.59946936	770440.801701072	576148.323443326	6248440.66228435	762885.690477454
Com_409_pos	tert-Butyl N-[1-(aminocarbonyl)-3-methylbutyl]carbamate	--	C11 H22 N2 O3	230.16298	6.73	--	--	--	--	--	--	--	--	--	--	Full match	No results	No results	231.1702	209568.736230159	26835747.4854035	12451502.2431755	1327216.11348614	6881339.46670236	743228.320565063	346734.916603709	6089030.34190118	708992.633297408
Com_414_pos	7-Hydroxy-3,4-dihydrocarbostyril	--	C9 H9 N O2	163.06328	9.246	--	--	--	--	--	--	--	--	--	--	No results	No results	Full match	164.0705	2238442.32451358	26392807.057678	10571422.1326769	3552207.30760586	13056102.0542794	3427402.24122869	2174701.17785859	6992372.41940817	3843706.12272687
Com_417_pos	Dl-3-Hydroxynorvaline	--	C5 H11 N O3	133.07388	1.513	--	--	--	--	--	--	--	--	--	--	No results	No results	Full match	134.08121	9474529.99339405	25815004.3470117	15799771.0953737	8700045.06891321	12801412.4777214	10078325.8216572	8838346.93963341	13270665.2115559	8559815.40155102
Com_423_pos	Gly-Phe	--	C11 H14 N2 O3	222.10027	6.479	--	--	HMDB0028848	--	Organic acids and derivatives	Carboxylic acids and derivatives	Amino acids, peptides, and analogues	--	--	--	No results	No results	Full match	223.10753	1184416.6851957	25141878.9397407	16033064.73879	1213352.6909411	9555310.19067274	1342552.32152707	860678.539930604	8335483.10168468	1436317.37151059
Com_425_pos	Tetranor-12R-HETE	--	C16 H26 O3	248.17752	12.316	--	--	--	LMFA01050143	--	--	--	Fatty Acyls [FA]	Fatty Acids and Conjugates [FA01]	Hydroxy fatty acids [FA0105]	Invalid mass	No results	No results	249.18474	824460.691263404	24899607.6725592	10519313.3243833	1243470.08116978	10996169.3126603	1401417.90931681	886402.199018479	6568915.2425661	1496629.67692875
Com_437_pos	PC (14:0e/2:0)	--	C24 H50 N O7 P	495.33256	14.938	--	--	--	--	--	--	--	--	--	--	No results	Full match	Full match	496.34003	3475366.87045693	12771750.0547602	13786537.0705731	4754038.64728455	23769196.4225763	4815480.62546036	7548790.69496587	15560202.8857648	10596382.2473179
Com_449_pos	N'-[6-(tert-butyl)thieno[3,2-d]pyrimidin-4-yl]-4-methylbenzohydrazide	--	C18 H20 N4 O S	362.11858	5.677	--	--	--	--	--	--	--	--	--	--	Invalid mass	No results	No results	363.12585	1499043.41721373	19341356.9273968	22378364.984223	461949.375395227	11226634.2552678	2349907.9219159	305493.342734735	4216227.92207138	386652.395805422
Com_450_pos	ethyl 2-amino-3-phenylpropanoate hydrochloride	--	C11 H15 N O2	193.11035	8.71	--	--	--	--	--	--	--	--	--	--	Full match	No results	No results	194.11761	2697080.43919941	21203386.3563764	9012482.66593175	3773977.97386188	22369909.3654086	3743186.79559318	2514185.49976385	8104248.11309068	4295469.81066452
Com_461_pos	Feruloyl Putrescine	--	C14 H20 N2 O3	264.14734	7.367	--	--	--	--	--	--	--	--	--	--	No results	No results	Full match	265.15457	86849.3989078228	21764502.2324468	9879497.21434178	743207.244761844	12862721.1621949	781854.53948352	84132.9184899477	6563887.5704348	888932.618233031
Com_464_pos	Ala-Ile	--	C9 H18 N2 O3	202.13179	6.567	--	--	HMDB0028690	--	Organic acids and derivatives	Carboxylic acids and derivatives	Amino acids, peptides, and analogues	--	--	--	No results	Full match	Full match	203.13907	625208.343135021	21588499.4660049	12328826.1455264	1170535.52621618	7289950.73208096	1254162.23933069	568880.613620456	5603616.75568146	1181873.09106727
Com_467_pos	4-Hydroxy-3-methylbenzoic acid	--	C8 H8 O3	152.04736	9.049	--	--	HMDB0004815	--	Benzenoids	Benzene and substituted derivatives	Benzoic acids and derivatives	--	--	--	No results	No results	Full match	153.05458	2531439.56141567	21380789.6628281	3184286.63621434	16074695.9912084	3396233.5943079	2898622.436569	7232505.5897063	7988781.54062124	8014799.64369468
Com_471_pos	Desmethylclozapine	--	C17 H17 Cl N4	312.11833	10.495	--	--	HMDB0060536	--	Organoheterocyclic compounds	Benzodiazepines	Dibenzodiazepines	--	--	--	Invalid mass	No results	No results	313.12561	683334.963391603	21032072.1978864	7442522.38591087	1476919.66139944	7179422.23586396	829284.643778711	823108.668879849	4573375.97911427	726493.998390919
Com_473_pos	Kanosamine	Kanosamine; D-Kanosamine; 3-Amino-3-deoxy-D-glucose	C6 H13 N O5	179.08067	6.472	cpd:C12212	--	--	--	--	--	--	--	--	--	Invalid mass	No results	No results	180.08788	14153027.3269894	20954809.376006	14017153.0874771	16674232.8908827	14977398.1336834	11831242.4525308	13952748.0773597	16403986.7837419	13771451.2832438
Com_496_pos	N6-Succinyl Adenosine	--	C14 H17 N5 O8	383.1078	6.693	--	--	--	--	--	--	--	--	--	--	No results	No results	Full match	384.11496	2505947.47347101	19537587.6401752	7096946.62336327	9007160.23994069	5225289.88395405	2696882.04090388	4815925.01699404	7006656.15550002	5002616.82676962
Com_507_pos	2'-O-Methylcytidine	--	C10 H15 N3 O5	257.10124	2.807	--	--	--	--	--	--	--	--	--	--	No results	Full match	No results	258.10852	17178389.1852972	18584165.0194305	19107592.8024453	14062084.5186536	19009648.8732804	15077138.8259795	16341964.733128	19048090.1601644	16407035.8640002
Com_514_pos	1-methyl-3-phenyl-1H-pyrazol-5-amine	--	C10 H11 N3	173.09532	2.851	--	--	--	--	--	--	--	--	--	--	Full match	No results	No results	174.1026	15889958.3624139	13628901.5435558	18736993.0249828	13802837.488297	17781599.7908523	13671427.2524859	16638612.7944316	17421124.1851931	15389273.1853272
Com_518_pos	Styrene	Styrene; Phenylethylene	C8 H8	104.06268	12.296	cpd:C07083	map01100 Metabolic pathways	HMDB0034240	--	Benzenoids	Benzene and substituted derivatives	Styrenes	--	--	--	No results	No results	Full match	105.06996	1972478.58100628	5989766.29262641	8070927.8358546	2051029.15785538	18381788.8931244	2111425.76814376	1926897.73264583	5848195.16841828	2908436.94033509
Com_523_pos	UR-144 N-(2-hydroxypentyl) metabolite	--	C21 H29 N O2	327.21572	8.471	--	--	--	--	--	--	--	--	--	--	Invalid mass	No results	No results	328.22299	133287.827691452	18266960.3902642	7875476.83314932	923000.776834419	5393220.03977363	649097.78986259	291980.064798443	4269232.88207046	638461.429905185
Com_530_pos	Diphenylamine	Diphenylamine; N,N-Diphenylamine	C12 H11 N	169.08915	8.396	cpd:C11016	--	HMDB0032562	--	Benzenoids	Benzene and substituted derivatives	Anilines	--	--	--	No results	No results	Full match	170.09634	1277270.70848451	18019381.1636026	10327965.3563185	1800496.68341154	17148472.9625544	1862453.37702416	926405.807378766	8120519.31375217	2147333.62319338
Com_536_pos	Chlortetracycline	Chlortetracycline; 7-Chlorotetracycline; Aureomycin	C22 H23 Cl N2 O8	460.11037	6.748	cpd:C06571	--	HMDB0014401	LMPK07000004	Phenylpropanoids and polyketides	Tetracyclines	_	Polyketides [PK]	Linear tetracyclines [PK07]	_	Invalid mass	No results	No results	461.11743	972555.181753048	15893662.7074306	808699.254629126	17821857.6378322	1348850.67011986	769908.412362443	5215844.48611546	8067736.36973023	10194866.2725895
Com_538_pos	Oxohongdenafil	--	C25 H32 N6 O4	480.25481	8.87	--	--	--	--	--	--	--	--	--	--	Invalid mass	No results	No results	481.26208	558669.44113437	17653872.4164908	5337637.86124423	596529.764188503	7323093.35673945	568988.913433095	317799.105299249	3609580.78838285	640638.992153075
Com_559_pos	2-methoxy-5-(1H-1,2,4-triazol-5-yl)-4-(trifluoromethyl)pyridine	--	C9 H7 F3 N4 O	244.05591	4.071	--	--	--	--	--	--	--	--	--	--	Invalid mass	No results	No results	245.06319	1056018.1482437	16617032.9715096	8962401.26417886	907105.755288346	5612823.66157255	1110718.08241558	1149513.70314921	3496284.52963919	1001767.88600771
Com_564_pos	Palmitoleic acid	(9Z)-Hexadecenoic acid; Palmitoleic acid; cis-9-Hexadecenoic acid; (9Z)-Hexadec-9-enoate	C16 H30 O2	254.22451	14.058	cpd:C08362	map00061 Fatty acid biosynthesis	HMDB0012328	LMFA01030056	Lipids and lipid-like molecules	Fatty Acyls	Fatty acids and conjugates	Fatty Acyls [FA]	Fatty Acids and Conjugates [FA01]	Unsaturated fatty acids [FA0103]	Full match	No results	Full match	255.23175	978915.279980153	16482326.6301684	1257992.27951809	11400019.7653082	1149166.38557661	855802.183327548	4925280.02244168	5388607.44501303	4683020.40775294
Com_573_pos	Methyl EudesMate	--	C11 H14 O5	226.08394	4.784	--	--	--	--	--	--	--	--	--	--	No results	No results	Full match	227.09113	476584.144221767	16173598.4201668	9435726.87058356	1322701.24348014	4466068.54555156	1021792.84971761	533431.236106103	3961604.2595602	1217708.39203721
Com_576_pos	4-Hydroxyretinoic Acid	--	C20 H28 O3	316.20362	12.397	--	--	HMDB0006254	--	Lipids and lipid-like molecules	Prenol lipids	Retinoids	--	--	--	No results	No results	Full match	317.21082	3725142.1096507	16118725.9607904	8264604.93416635	3049561.50964702	10398149.537808	3370127.69517364	3442992.65946313	6971319.8085678	3694060.8003383
Com_580_pos	N1-(3,5-dichlorophenyl)-3-morpholinopropanamide	--	C13 H16 Cl2 N2 O2	302.06128	5.396	--	--	--	--	--	--	--	--	--	--	Invalid mass	No results	No results	303.06851	130825.827858503	16006832.1793305	7994358.69898975	314189.778650571	2815074.0451122	278209.061587598	126756.060052761	2864281.30608894	289923.230502346
Com_583_pos	3-(1-naphthylmethylidene)indolin-2-one	--	C19 H13 N O	271.09953	12.429	--	--	--	--	--	--	--	--	--	--	Full match	No results	No results	272.10684	9368319.62840767	9371558.16774535	2750854.64318262	5466785.71560357	15830976.5280705	15137848.8998207	10709280.6646122	3644460.18486629	9207457.18570375
Com_609_pos	(��)-Abscisic acid	--	C15 H20 O4	286.11797	10.719	--	--	--	--	--	--	--	--	--	--	Invalid mass	No results	No results	287.12521	110703.125830109	15205193.4475396	6222100.42274971	541045.340721679	5132099.67964146	524006.548668559	176720.774796476	3758648.10120843	542089.279570724
Com_613_pos	D,L-Camphor	--	C10 H16 O	152.12009	12.647	--	--	--	--	--	--	--	--	--	--	Full match	No results	No results	153.12737	1652784.12973139	15009943.2977013	1722432.89768754	12275291.8969759	1897947.98314613	1374761.64906035	5267853.3396187	5437250.20558493	5121865.09381085
Com_621_pos	4-methoxy-6-(prop-2-en-1-yl)-2H-1,3-benzodioxole	--	C11 H12 O3	192.07873	11.568	--	--	--	--	--	--	--	--	--	--	Full match	No results	No results	193.08607	305529.955714984	8758871.0729573	5353310.10413994	600180.707646825	14783305.4331019	658483.755955658	288565.842257314	6592345.40402827	1111041.58847932
Com_633_pos	7-Methoxyflavone	--	C16 H12 O3	504.16072	6.66	--	--	--	LMPK12110021	--	--	--	Polyketides [PK]	Flavonoids [PK12]	Flavones and Flavonols [PK1211]	Invalid mass	No results	No results	505.16791	116023.200992846	14448781.2609421	9878005.03441627	370302.728363196	4494225.02521307	621711.049258888	120313.068531048	3842854.01525666	331901.857751168
Com_652_pos	Sebacic acid	Sebacic acid; Decanedioic acid	C10 H18 O4	202.12039	10.528	cpd:C08277	--	HMDB0000792	LMFA01170006	Lipids and lipid-like molecules	Fatty Acyls	Fatty acids and conjugates	Fatty Acyls [FA]	Fatty Acids and Conjugates [FA01]	Dicarboxylic acids [FA0117]	No results	No results	Full match	203.12767	1301930.47235039	13630427.1580201	8173500.76655762	1010173.43558848	5005171.11203526	1644916.02800912	1112800.96375468	4508245.13947274	1585622.95088578
Com_660_pos	9-KODE	9-OxoODE; 9-KODE; (10E,12Z)-9-Oxooctadeca-10,12-dienoic acid	C18 H30 O3	294.21938	12.378	cpd:C14766	map00591 Linoleic acid metabolism	HMDB0004669	LMFA02000274	Lipids and lipid-like molecules	Fatty Acyls	Lineolic acids and derivatives	Fatty Acyls [FA]	Octadecanoids [FA02]	Other Octadecanoids [FA0200]	No results	No results	Full match	295.22693	5380686.74595421	12237700.0465035	9694846.32628446	4401725.93074383	13339110.064241	5704096.89867084	5788114.91057056	8208608.35330962	5570996.90480414
Com_664_pos	2,4-dihydroxyheptadec-16-en-1-yl acetate	--	C19 H36 O4	350.24333	14.819	--	--	--	LMFA05000640	--	--	--	Fatty Acyls [FA]	Fatty alcohols [FA05]	_	Invalid mass	No results	No results	351.25058	125684.256365475	3004838.75048884	6887350.43624489	538146.08280931	13273402.9972737	821669.805729636	187929.657357879	4371392.78497144	1130088.27803346
Com_671_pos	PC (17:1/17:1)	--	C42 H80 N O8 P	757.56189	15.53	--	--	--	LMGP01010728	--	--	--	Glycerophospholipids [GP]	Glycerophosphocholines [GP01]	Diacylglycerophosphocholines [GP0101]	No results	Full match	No results	758.56927	1652916.81130292	1723836.64289438	682587.525773619	8852255.80510153	5511232.35215901	1615967.1401671	1537861.11463649	4851845.48335836	13062133.8084024
Com_674_pos	17��-Hydroxyprogesterone	17alpha-Hydroxyprogesterone; 17alpha-Hydroxy-4-pregnene-3,20-dione; Pregn-4-ene-3,20-dione-17-ol; 17alpha-Hydroxy-progesterone	C21 H30 O3	330.21944	11.633	cpd:C01176	map00140 Steroid hormone biosynthesis;map01100 Metabolic pathways;map04913 Ovarian steroidogenesis;map04927 Cortisol synthesis and secretion;map04934 Cushing's syndrome	--	--	--	--	--	--	--	--	Full match	No results	Full match	331.22675	146122.178907296	12996064.2562974	6006903.69721392	427187.093356643	6098486.30391093	537274.455529528	180117.047740928	3652081.34579359	491160.589096635
Com_676_pos	Alanyltyrosine	--	C12 H16 N2 O4	252.11101	9.565	--	--	HMDB0028699	--	Organic acids and derivatives	Carboxylic acids and derivatives	Amino acids, peptides, and analogues	--	--	--	Full match	No results	No results	253.11836	549174.39601501	12978764.6477222	7027163.18029717	835703.244989284	4341213.47030431	862166.825047779	602736.560080545	3501650.0210002	1053312.09265156
Com_688_pos	PE (17:0/17:1)	--	C39 H76 N O8 P	717.53056	16.213	--	--	--	--	--	--	--	--	--	--	No results	Full match	No results	718.53784	4070877.14880268	6546572.53307624	494085.399546075	418844.372256896	5164155.45571217	11111221.0898947	4427326.30183489	12625632.0244706	390725.452286146
Com_712_pos	DL-2-(acetylamino)-3-phenylpropanoic acid	--	C11 H13 N O3	229.07161	9.456	--	--	--	--	--	--	--	--	--	--	Invalid mass	No results	No results	230.07889	10854737.1645219	1705764.17004405	11261550.2206556	304558.601414734	11468357.073015	11966030.0913799	7860934.76427292	7434522.28870762	7286876.52871107
Com_728_pos	3-methyl-5-oxo-5-(4-toluidino)pentanoic acid	--	C13 H17 N O3	235.12088	7.274	--	--	--	--	--	--	--	--	--	--	Full match	No results	No results	236.12811	947199.655214028	11734849.9604136	5411741.76288196	876408.719886441	4080332.5959752	1226275.11260122	876911.555767398	2201864.23641891	1096547.00526279
Com_749_pos	NSI-189	--	C22 H30 N4 O	366.24058	10.921	--	--	--	--	--	--	--	--	--	--	No results	No results	Full match	367.24774	312702.570908864	11069992.4071934	4294629.32223965	499916.797215675	4825058.55296318	521863.67743263	381097.906210264	3033200.78482834	487844.538795809
Com_754_pos	Lithocholic Acid	Lithocholic acid; Lithocholate; 3alpha-Hydroxy-5beta-cholanate; 3alpha-Hydroxy-5beta-cholanic acid	C24 H40 O3	358.28288	12.854	cpd:C03990	map04976 Bile secretion	HMDB0000761	LMST04010003	Organic compounds	Lipids and lipid-like molecules	Steroids and steroid derivatives	Sterol Lipids [ST]	Bile acids and derivatives [ST04]	C24 bile acids, alcohols, and derivatives [ST0401]	Invalid mass	No results	No results	359.2901	528183.5208937	10979501.6484429	563227.210989388	7064180.87629818	266095.209325131	452163.477371048	2916075.4122128	4121789.10020315	3884054.1981264
Com_758_pos	2-Hydroxycinnamic acid	--	C9 H8 O3	146.03681	11.57	--	--	HMDB0134028	--	Phenylpropanoids and polyketides	Cinnamic acids and derivatives	Hydroxycinnamic acids and derivatives	--	--	--	Invalid mass	No results	No match	147.04411	304495.569089487	5457624.74469081	3484747.68054182	553206.005737822	10902726.9737263	633933.89982043	399282.323463982	3924778.20537712	895704.48046713
Com_759_pos	HMH	--	C17 H25 N7 O4 S	423.16372	6.746	--	--	--	--	--	--	--	--	--	--	Invalid mass	No results	No results	424.17111	162477.027233088	10896042.7980531	184263.232604792	7899140.37917138	200422.899815797	183198.841318132	2764082.97682405	2445478.33866762	2101310.72268163
Com_760_pos	11-Oxoetiocholanolone	--	C19 H28 O3	286.18889	11.457	--	--	HMDB0006031	--	Lipids and lipid-like molecules	Steroids and steroid derivatives	Androstane steroids	--	--	--	Invalid mass	No results	No results	287.19614	328297.89134699	10892062.6696107	3830756.75553198	501047.288751461	4179251.00737763	624875.350089906	354088.650595204	2732198.39390124	766055.037850311
Com_779_pos	Xanthosine	Xanthosine	C10 H12 N4 O6	284.0756	5.265	cpd:C01762	map00230 Purine metabolism;map00232 Caffeine metabolism;map01100 Metabolic pathways	HMDB0000299	--	Nucleosides, nucleotides, and analogues	Purine nucleosides	_	--	--	--	No results	Full match	Full match	285.08282	6229430.73429731	10522687.6746476	7860943.95162715	7058147.22858686	6638417.84724035	5179001.77065196	7763348.49139132	8040913.72206016	6407767.17220937
Com_790_pos	2-[5-(2-hydroxypropyl)oxolan-2-yl]propanoic acid	--	C10 H18 O4	224.10236	10.756	--	--	--	--	--	--	--	--	--	--	Invalid mass	No results	No results	225.10966	882655.444624308	10258220.4912971	1048274.1572764	10293161.5689554	1136717.42635885	969424.759800573	4640272.41567731	3920538.69735173	3699105.06868446
Com_797_pos	Prostaglandin B2	Prostaglandin B2; PGB2	C20 H30 O4	334.21418	11.93	cpd:C05954	map00590 Arachidonic acid metabolism;map01100 Metabolic pathways;map04726 Serotonergic synapse	HMDB0004236	LMFA03010018	Lipids and lipid-like molecules	Fatty Acyls	Eicosanoids	Fatty Acyls [FA]	Eicosanoids [FA03]	Prostaglandins [FA0301]	No results	No results	Full match	335.22134	4200839.02627379	10113903.0924458	8751840.51700777	5712824.25176602	9738952.77632719	5721632.22064992	6705894.67527248	8202482.1202141	6805380.62558237
Com_801_pos	10-methoxy-4H-benzo[4,5]cyclohepta[b]thiophen-4-one	--	C14 H10 O2 S	220.05924	11.586	--	--	--	--	--	--	--	--	--	--	Invalid mass	No results	No results	221.06656	5292273.98328991	3119566.49505645	6120876.2105804	3293949.8336568	10050469.7112017	8905913.55009116	6309372.05186725	7317057.34985472	6734026.18749365
Com_802_pos	VLK	--	C17 H34 N4 O4	358.2579	6.831	--	--	--	--	--	--	--	--	--	--	Full match	No results	No results	359.26514	98190.0543505222	10045150.6599334	5303199.38616941	360378.718682731	2428480.33929522	243035.748040729	108737.717044427	2138075.65572803	327505.207795106
Com_803_pos	MAG (18:4)	--	C21 H34 O4	350.2457	12.636	--	--	--	--	--	--	--	--	--	--	No results	No results	Full match	351.25333	190819.268416508	9751774.20785839	5543660.89604385	448971.753414796	9997488.49541093	360458.539034163	185440.073235322	5669089.94089919	579917.640326812
Com_814_pos	12-oxo Phytodienoic Acid	--	C18 H28 O3	274.19319	12.048	--	--	--	--	--	--	--	--	--	--	Invalid mass	No results	No match	275.20047	1055470.77778676	9745485.61248514	6675114.74382201	1074926.7362172	5499917.23278165	1253339.63655446	1060298.95971596	3105635.13031638	1141489.67229288
Com_829_pos	2-Naphthol	2-Naphthol; beta-Naphthol	C10 H8 O	144.05747	8.621	cpd:C11713	map00980 Metabolism of xenobiotics by cytochrome P450	HMDB0012322	--	Benzenoids	Naphthalenes	Naphthols and derivatives	--	--	--	No results	No results	Full match	145.06476	176428.588059813	9486560.69745844	3837914.06368353	213832.406295267	2520667.07792075	220253.735756561	178472.100651397	2022909.93845784	215983.049844138
Com_830_pos	ethyl 5-hydroxy-4-oxo-4H-chromene-2-carboxylate	--	C12 H10 O5	212.0685	6.717	--	--	--	--	--	--	--	--	--	--	Invalid mass	No results	No results	213.07571	320255.288956392	9467589.60730335	7635128.37743029	991383.600573571	4961025.46971471	821298.767449845	461428.249962796	2814676.85716004	599008.432628106
Com_833_pos	Testosterone	Testosterone; 17beta-Hydroxy-4-androsten-3-one	C19 H28 O2	288.20879	11.634	cpd:C00535	map00140 Steroid hormone biosynthesis;map01100 Metabolic pathways;map01522 Endocrine resistance;map04913 Ovarian steroidogenesis;map05200 Pathways in cancer;map05215 Prostate cancer	HMDB0002833	LMST02020002	Lipids and lipid-like molecules	Steroids and steroid derivatives	Sulfated steroids	Sterol Lipids [ST]	Steroids [ST02]	C19 steroids (androgens) and derivatives [ST0202]	Full match	No results	Full match	289.21609	348470.7406258	9440685.86206652	3092963.91374199	468107.016535683	3232570.36613606	472913.982072764	414892.409768323	1791470.97661803	586595.009244077
Com_836_pos	Cinnamoylglycine	--	C11 H11 N O3	205.07388	9.343	--	--	HMDB0011621	--	Organic acids and derivatives	Carboxylic acids and derivatives	Amino acids, peptides, and analogues	--	--	--	No results	No results	Full match	206.08127	3913003.79667302	6963850.34350552	9380224.13024755	1557649.16478144	6522042.3460287	4793623.10905192	2724736.17821499	5051692.41454838	3648846.06448122
Com_855_pos	4-(beta-D-Glucopyranosyloxy)-2-methylenebutanoic acid	--	C11 H18 O8	295.12797	7.266	--	--	--	--	--	--	--	--	--	--	Invalid mass	No results	No results	296.13507	1375217.39679485	8988345.87440075	3688287.66929225	3266520.59297051	3260997.72603277	1301667.41609084	1914189.61847103	3431502.37129774	1933534.89080521
Com_878_pos	2-{[(6-fluoro-4H-1,3-benzodioxin-8-yl)methyl]thio}-1,3-benzothiazole	--	C16 H12 F N O2 S2	355.01173	5.237	--	--	--	--	--	--	--	--	--	--	Invalid mass	No results	No results	356.01895	89062.6455041467	8638711.65150517	6591243.34898478	397459.314783198	4836303.47355178	445920.814676198	88288.1925413424	3628573.04768395	425649.53236249
Com_882_pos	Quercetin	Quercetin; 3,3',4,5,7-Pentahydroxyflavone; 3,5,7,3',4'-Pentahydroxyflavone	C15 H10 O7	302.04257	9.453	cpd:C00389	map01100 Metabolic pathways;map04152 AMPK signaling pathway	HMDB0005794	LMPK12110004	Phenylpropanoids and polyketides	Flavonoids	Flavones	Polyketides [PK]	Flavonoids [PK12]	Flavones and Flavonols [PK1211]	Full match	No results	No results	303.0498	140554.166505747	8583188.31789072	4856558.53088733	279147.890580803	3467797.02624078	429236.492430741	307547.414062382	2247196.4462649	448758.616025807
Com_887_pos	4-Pregnen-17alpha,20alpha-Diol-3-One	--	C21 H32 O3	332.23489	12.602	--	--	--	--	--	--	--	--	--	--	No results	No results	Full match	333.2421	142250.534633517	3772274.65318986	4957762.37935352	181671.546506687	8537885.83141206	191457.906112296	139837.381200756	4758108.36125871	315804.107999197
Com_894_pos	Thr-Leu	--	C10 H20 N2 O4	232.14229	6.656	--	--	HMDB0029065	--	Organic acids and derivatives	Carboxylic acids and derivatives	Amino acids, peptides, and analogues	--	--	--	No results	No results	Full match	233.14949	621114.937876835	8367042.54454176	3381305.96044258	1020578.84358796	3254881.92154921	776395.040616783	709668.537349944	1930060.63555803	895766.246082275
Com_897_pos	O-Desmethylnaproxen	--	C13 H12 O3	216.07856	8.62	--	--	HMDB0013989	--	Benzenoids	Naphthalenes	Naphthols and derivatives	--	--	--	No results	No results	Full match	217.08572	171036.430556028	8328510.62018621	2856900.57738901	289117.28708569	3594881.1955949	351196.626552482	173005.374211859	1521593.80771966	400159.786236491
Com_900_pos	2-hydroxy-6-[(8Z,11Z)-pentadeca-8,11,14-trien-1-yl]benzoic acid	--	C22 H30 O3	324.20402	15.315	--	--	--	--	--	--	--	--	--	--	Invalid mass	No results	No results	325.21115	7330612.0679191	2253920.48431647	8265887.86338662	971886.835704834	5831514.22170048	4478720.54623375	5870196.90241578	5090735.43667618	3732859.70395353
Com_901_pos	Methyltestosterone	Methyltestosterone	C20 H30 O2	302.22452	15.141	cpd:C07198	--	HMDB0015655	--	Lipids and lipid-like molecules	Steroids and steroid derivatives	Androstane steroids	--	--	--	No results	No results	Full match	303.2316	424819.623393699	8246399.62523353	637277.898611007	4907867.78827106	693293.752616261	492569.694406538	2225349.19781512	2678946.84235009	2529377.8102685
Com_913_pos	Riboflavin	Riboflavin; Lactoflavin; 7,8-Dimethyl-10-ribitylisoalloxazine; Vitamin B2	C17 H20 N4 O6	376.13431	6.741	cpd:C00255	map00740 Riboflavin metabolism;map01100 Metabolic pathways;map04977 Vitamin digestion and absorption	HMDB0001520	--	Nucleosides, nucleotides, and analogues	Flavin nucleotides	_	--	--	--	Invalid mass	No results	No results	377.14178	101940.587219386	7468905.40220746	8028757.52084777	318180.729442634	3334786.73705466	372925.707445719	143108.669185016	1972984.73157539	158651.521682794
Com_917_pos	D-3-Phenyllactic acid	--	C9 H10 O3	166.06292	5.678	--	--	HMDB0000563	--	Phenylpropanoids and polyketides	Phenylpropanoic acids	_	--	--	--	No results	No results	Full match	167.07022	828439.610669882	7966132.63583824	2689670.25559357	875899.721462855	2892059.49537171	1516251.33151446	758337.607361157	2235336.92338688	920628.401306076
Com_921_pos	Quercitrin	Quercitrin; Quercetin 3-L-rhamnoside; Quercetin 3-O-alpha-L-rhamnopyranoside	C21 H20 O11	224.05379	6.744	cpd:C01750	--	HMDB0033751	LMPK12112171	Phenylpropanoids and polyketides	Flavonoids	Flavonoid glycosides	Polyketides [PK]	Flavonoids [PK12]	Flavones and Flavonols [PK1211]	Invalid mass	No results	No results	225.06075	561635.079495679	7902793.10705453	603515.89401019	6532811.45532353	533236.732823358	312063.579724245	3203493.68245105	3391674.68951766	2120876.31091264
Com_935_pos	5-Methyl-dl-tryptophan	--	C12 H14 N2 O2	218.10542	8.855	--	--	--	--	--	--	--	--	--	--	No results	No results	Full match	219.11269	337645.568092572	7661953.85171368	3472391.6807384	488247.777531742	3247389.55559785	524468.742271709	337397.477549124	2052071.48631227	695053.187923635
Com_938_pos	GNH	--	C12 H18 N6 O5	326.13409	11.098	--	--	--	--	--	--	--	--	--	--	Full match	No results	No results	327.14139	125403.673493592	7614460.01245427	2585349.98079259	423791.083162032	2998757.49798314	271655.442102894	166550.454049688	1922565.49705659	517728.434856812
Com_941_pos	3-[3-(beta-D-Glucopyranosyloxy)-2-hydroxyphenyl]propanoic acid	--	C15 H20 O9	366.09259	7.878	--	--	--	--	--	--	--	--	--	--	Invalid mass	No results	No results	367.09976	96183.2369450184	7560296.43833963	4628611.13996488	206432.582886145	2697743.54735684	250526.122441389	99858.9795137059	1886811.42703272	223429.877407429
Com_947_pos	3'-O-Methyluridine	--	C10 H14 N2 O6	258.08525	5.52	--	--	--	--	--	--	--	--	--	--	No results	Full match	Full match	259.09274	6802414.17628876	7210141.67610674	7479393.40762585	6177858.71130925	6933624.71350322	5416544.8841523	5290290.23093314	7136849.27765428	5890099.60450036
Com_953_pos	Safrole	Safrole	C10 H10 O2	162.06798	8.168	cpd:C10490	--	HMDB0033591	--	Organoheterocyclic compounds	Benzodioxoles	_	--	--	--	Full match	No results	No results	163.07526	639027.134134328	7402821.26135885	4860579.06980427	1334119.41916016	4783997.53858346	1120080.40985329	736479.933709273	3422865.39274526	1198865.09006983
Com_954_pos	2-Aminobenzenesulfonic acid	2-Aminobenzenesulfonate; 2-Aminobenzenesulfonic acid; o-Aminobenzenesulfonic acid; Orthanilic acid	C6 H7 N O3 S	173.01474	6.305	cpd:C06333	--	--	--	--	--	--	--	--	--	No results	No results	Full match	174.02202	6335121.61211045	6922123.12308585	7384808.74911864	5589391.89411406	6242717.93590984	4894689.25271814	6775819.48722037	5699497.78041779	5403391.55826728
Com_957_pos	Sulforidazine	--	C21 H26 N2 O2 S2	402.15022	8.471	--	--	HMDB0042015	--	Organoheterocyclic compounds	Benzothiazines	Phenothiazines	--	--	--	Invalid mass	No results	No results	403.15756	105707.200631675	7361190.04900105	3545959.04518945	217551.672072545	2278999.13693234	240392.647268159	102772.113594267	1684530.87446048	204383.044149657
Com_961_pos	LSD-d3	--	C20 H22 [2]H3 N3 O	326.22453	12.123	--	--	--	--	--	--	--	--	--	--	Invalid mass	No results	No results	327.23181	371951.54701578	7341943.54906959	1511137.66775967	335509.806738903	1310092.56927173	374056.537050053	360502.848996676	878260.902969136	379461.771635698
Com_980_pos	ILK	--	C18 H36 N4 O4	372.27375	7.799	--	--	--	--	--	--	--	--	--	--	Full match	No results	No results	373.28088	112468.053736107	7059055.55960456	3455443.82966915	229632.21847819	2141788.22073595	184739.728864021	108799.430996433	1712043.24544169	170016.887167457
Com_984_pos	ethyl 1-(3-nitro-2-thienyl)piperidine-4-carboxylate	--	C12 H16 N2 O4 S	266.0764	4.783	--	--	--	--	--	--	--	--	--	--	Invalid mass	No results	No results	267.08368	127098.523453403	7015382.0013124	3513395.88041742	267649.066807325	2025248.64998663	197337.672099156	123133.466021823	1627372.3956041	241319.099341768
Com_992_pos	Cnidioside A	--	C17 H20 O9	390.09258	8.567	--	--	--	--	--	--	--	--	--	--	Invalid mass	No results	No results	391.09985	94538.2361836736	6859324.1289982	3878592.91604659	369838.516989255	1920116.51722944	307036.200276443	94193.1201759132	2364083.90253355	248844.378950059
Com_996_pos	Octadecanamine	--	C18 H39 N	269.30808	13.779	--	--	--	--	--	--	--	--	--	--	Full match	No results	No results	270.31534	1375606.22639109	5938601.50604137	2136618.41486738	6830345.19618127	1239141.61780107	1201902.41083496	3207581.18337641	3868178.36654144	3560686.49632946
Com_999_pos	T-2 Triol	--	C20 H30 O7	404.17967	11.436	--	--	HMDB0035396	--	Lipids and lipid-like molecules	Prenol lipids	Sesquiterpenoids	--	--	--	Invalid mass	No results	No results	405.18695	286325.810462706	6818411.10686056	3139115.27945834	300991.689298156	3267284.46909054	379250.139310035	308819.284343684	2043595.8562877	339095.215865878
Com_1006_pos	Gamma-Glu-Leu	--	C11 H20 N2 O5	260.13695	4.26	--	--	HMDB0011171	--	Organic acids and derivatives	Carboxylic acids and derivatives	Amino acids, peptides, and analogues	--	--	--	No results	No results	Full match	261.14423	794560.820687616	6760760.05333494	6064391.89077625	795509.235326904	2600297.29415949	889909.621396683	688252.031150792	2993564.37884453	1031122.40474038
Com_1009_pos	Progesterone	Progesterone; 4-Pregnene-3,20-dione	C21 H30 O2	314.22447	12.635	cpd:C00410	map00140 Steroid hormone biosynthesis;map01100 Metabolic pathways;map04114 Oocyte meiosis;map04913 Ovarian steroidogenesis;map04914 Progesterone-mediated oocyte maturation;map04917 Prolactin signaling pathway;map04925 Aldosterone synthesis and secretion;map04927 Cortisol synthesis and secretion;map04934 Cushing's syndrome;map05200 Pathways in cancer;map05215 Prostate cancer;map05224 Breast cancer	HMDB0001830	LMST02030159	Lipids and lipid-like molecules	Steroids and steroid derivatives	Pregnane steroids	Sterol Lipids [ST]	Steroids [ST02]	C21 steroids (gluco/mineralocorticoids, progestogins) and derivatives [ST0203]	Full match	No results	Full match	315.23166	124874.055095444	6689340.98395374	2641824.63641722	171238.048415268	4150136.56810714	301121.844107558	121353.855479342	1355410.47445353	271631.95563556
Com_1041_pos	MAG (18:3)	--	C21 H36 O4	352.26099	12.475	--	--	--	--	--	--	--	--	--	--	No results	No results	Full match	353.2681	290860.685183242	6360977.33878334	2428194.51142721	355268.073842646	4117945.52003637	414948.280035453	385514.465146859	2050164.59104785	432354.273309344
Com_1043_pos	3-hydroxy-2-[5-nitro-2-(1-pyrrolidinyl)benzyl]propanenitrile	--	C14 H17 N3 O3	275.127	7.755	--	--	--	--	--	--	--	--	--	--	Full match	No results	Full match	276.13425	106994.682025702	6358202.61086039	3122221.5194294	287417.236790339	1868108.76612365	307921.729586617	111168.620980788	1575289.17125644	304179.414056406
Com_1047_pos	L-Fucose	6-Deoxy-L-galactose; L-Fucose	C6 H12 O5	164.06853	10.212	cpd:C01019	map00051 Fructose and mannose metabolism;map00520 Amino sugar and nucleotide sugar metabolism;map01100 Metabolic pathways	HMDB0000174	--	Organic oxygen compounds	Organooxygen compounds	Carbohydrates and carbohydrate conjugates	--	--	--	No results	No results	Full match	165.07576	988453.742802955	6309341.46479724	394046.948599382	5024450.68373743	6189384.63703861	528925.849254431	3520796.93608048	2929109.48546155	2991314.99714956
Com_1070_pos	Lysope 18:1	--	C23 H46 N O7 P	479.30107	14.996	--	--	--	--	--	--	--	--	--	--	No results	No results	Full match	480.30823	261122.24676284	5997452.60588786	722982.444914114	4291490.70520356	1382051.86534008	279697.968883598	2735180.86365036	3631610.58931512	3400382.8396703
Com_1073_pos	Asp-Phe	--	C13 H16 N2 O5	280.10594	7.398	--	--	--	--	--	--	--	--	--	--	No results	No results	Full match	281.11322	289602.263204854	5984701.14246507	2563873.84840748	296697.171180295	1710371.82762246	564259.043565202	173124.642217202	1281080.24897065	473626.008554661
Com_1077_pos	EPK	--	C16 H28 N4 O6	372.2041	15.182	--	--	--	--	--	--	--	--	--	--	Invalid mass	No results	No results	373.2114	2862892.12387251	5927618.12450168	3112073.68056019	3039863.01311603	2245629.63571094	1570589.42957367	3680178.60153283	3481480.16134566	2449189.04425573
Com_1087_pos	D-threo-Isocitric acid	(1R,2S)-1-Hydroxypropane-1,2,3-tricarboxylate; D-threo-Isocitric acid	C6 H8 O7	192.02791	8.9	cpd:C00451	--	HMDB0001874	--	Organic acids and derivatives	Carboxylic acids and derivatives	Tricarboxylic acids and derivatives	--	--	--	No results	No results	Full match	193.03529	2264812.2610209	2272519.08820696	3847467.97224425	1970806.17601016	5848891.52253658	4729827.45197109	3358376.39276147	3543251.97155888	3385186.96502731
Com_1107_pos	6-Methoxy-2-naphthoic acid	--	C12 H10 O3	202.06294	8.617	--	--	--	--	--	--	--	--	--	--	No results	No results	Full match	203.07019	169377.857499495	5701953.70274916	3602825.33023839	327116.950080022	2010074.76810157	366715.476815455	171698.561059232	1295132.61198559	330048.740559118
Com_1121_pos	N1-isopropyl-2-(phenylthio)benzamide	--	C16 H17 N O S	271.0995	9.499	--	--	--	--	--	--	--	--	--	--	Invalid mass	No results	No results	272.10687	2623065.93545717	4087422.03984615	2823656.98193678	3178445.43517003	4018872.15913618	5588974.06918522	4697769.10366915	4267693.62711637	5502228.8681092
Com_1123_pos	DQH	--	C15 H22 N6 O7	398.15535	11.125	--	--	--	--	--	--	--	--	--	--	Full match	No results	No results	399.16266	106733.394587078	5583335.37100224	2119609.37217907	405816.497978793	1876973.78799258	220973.50336671	165652.221408386	1351452.27364076	430888.228170838
Com_1124_pos	N-Tetradecanamide	--	C14 H29 N O	227.22493	9.824	--	--	--	--	--	--	--	--	--	--	No results	No results	Full match	228.23216	2711969.66212689	5567958.85021915	2546994.5475914	4524998.09560723	5225688.75917821	2229438.67962646	3386590.91656729	3468188.40218628	3632796.12860251
Com_1126_pos	Luteolin	Luteolin; 3',4',5,7-Tetrahydroxyflavone; 5,7,3',4'-Tetrahydroxyflavone	C15 H10 O6	286.04757	9.965	cpd:C01514	map01100 Metabolic pathways	HMDB0005800	LMPK12110006	Phenylpropanoids and polyketides	Flavonoids	Flavones	Polyketides [PK]	Flavonoids [PK12]	Flavones and Flavonols [PK1211]	Full match	No results	No results	287.05478	96690.2480388925	5561716.30758317	2829097.35568554	227783.215858908	3826889.7567429	311192.666870344	95246.807317876	1750324.5751298	339806.796614249
Com_1131_pos	Stearamide	Octadecanamide; Stearamide; Stearic acid amide	C18 H37 N O	283.28738	16.306	cpd:C13846	--	HMDB0034146	LMFA08010003	Lipids and lipid-like molecules	Fatty Acyls	Fatty amides	Fatty Acyls [FA]	Fatty amides [FA08]	Primary amides [FA0801]	Full match	No results	No results	284.29474	4251757.50444354	5443240.90810081	2682531.47138516	5068032.74096238	1792918.81897295	3347490.78696583	4040235.47672284	4948347.45998211	5516429.30345825
Com_1134_pos	Corymboside	--	C26 H28 O14	564.14756	8.697	--	--	HMDB0030803	LMPK12110260	Phenylpropanoids and polyketides	Flavonoids	Flavonoid glycosides	Polyketides [PK]	Flavonoids [PK12]	Flavones and Flavonols [PK1211]	Full match	No results	No results	565.15472	181033.26890119	5497913.78369463	2063919.55775513	218561.92604708	2055298.21034714	243540.985384296	184324.286652054	989595.993053243	307318.875043617
Com_1146_pos	Tyrosylalanine	--	C12 H16 N2 O4	252.11107	5.232	--	--	HMDB0029098	--	Organic acids and derivatives	Carboxylic acids and derivatives	Amino acids, peptides, and analogues	--	--	--	Full match	No results	No results	253.11826	231125.013579621	5408013.24036772	3214058.9740457	326058.236885678	1856306.02588837	286817.188013197	166243.108309048	1420712.94835876	342636.178667225
Com_1147_pos	Sitagliptin	--	C16 H15 F6 N5 O	814.25013	9.372	--	--	--	--	--	--	--	--	--	--	Invalid mass	No results	No results	815.25726	113005.803978313	5397476.54863933	2659094.92009651	196768.98981699	2234843.08065118	165492.244198952	112608.1967275	1666117.86863999	211597.11967437
Com_1155_pos	12,13-EODE	--	C18 H32 O3	296.23501	12.224	--	--	--	--	--	--	--	--	--	--	No results	No results	Full match	297.24237	702218.839454608	5304872.82158764	1668422.70718207	759680.619554847	3007331.85114055	928613.294143861	941298.951024213	1345599.78873999	883822.38168877
Com_1159_pos	11(Z),14(Z),17(Z)-Eicosatrienoic acid	--	C20 H34 O2	306.2557	15.491	--	--	--	--	--	--	--	--	--	--	Full match	No results	Full match	307.26328	3382092.52255197	1407540.1944026	5276936.96771082	758972.072564428	5101655.86769463	4348232.47618736	3315566.74462756	4186399.81987161	3812232.51160654
Com_1160_pos	Thymidine 5'-diphosphate	--	C10 H16 N2 O11 P2	402.02452	4.548	--	--	HMDB0001274	--	Nucleosides, nucleotides, and analogues	Pyrimidine nucleotides	Pyrimidine deoxyribonucleotides	--	--	--	No results	No results	Full match	403.0318	198878.562890837	5276031.36076537	3353072.53088613	234341.643794086	2581198.34637426	230822.356174775	195022.97261533	1728936.08830166	293672.40493217
Com_1171_pos	4-(4-methoxyphenyl)-6-pyridin-4-yl-1,3,5-triazin-2(3H)-one	--	C15 H12 N4 O2	280.09185	7.664	--	--	--	--	--	--	--	--	--	--	Invalid mass	No results	No results	281.09912	2563565.33517372	5181044.83251488	2074762.75611128	2763686.46171933	3668821.02557245	2115788.42809146	3249679.9953619	3631057.34742279	2889633.54105227
Com_1180_pos	3-(5,7-dimethoxy-4-oxo-4H-chromen-2-yl)propanoic acid	--	C14 H14 O6	278.07891	8.687	--	--	--	--	--	--	--	--	--	--	Full match	No results	No results	279.08618	124816.728352921	5054054.18462422	2265807.73558604	235546.466791493	1542470.26974699	198806.017329773	125993.540803966	1249543.56458951	147118.646556636
Com_1189_pos	FLK	--	C21 H34 N4 O4	406.25775	8.415	--	--	--	--	--	--	--	--	--	--	Full match	No results	No results	407.26489	103705.881842653	4976539.7573212	1579767.19844316	204302.151682288	1542443.51712879	162285.357894553	104533.16489856	960643.290519219	196089.126493789
Com_1191_pos	6-(trifluoromethoxy)quinolin-4-ol	--	C10 H6 F3 N O2	207.05661	7.358	--	--	--	--	--	--	--	--	--	--	Invalid mass	No results	No results	208.06393	4658101.30144178	1116194.01388779	4951852.55649774	541461.021144586	3107208.47871022	3608922.67535993	3645205.28409819	3524797.21292583	2408789.59583077
Com_1198_pos	3-(3,4,5-trimethoxyphenyl)propanoic acid	--	C12 H16 O5	262.08188	9.469	--	--	HMDB0030254	--	Phenylpropanoids and polyketides	Phenylpropanoic acids	_	--	--	--	Invalid mass	No results	No results	263.08914	63017.4326400019	4916221.94597929	438894.275773972	103553.773223073	2215880.35386405	103302.470075538	66281.7481918741	933634.541766021	114897.87462506
Com_1205_pos	1-(2-furyl)pentane-1,4-dione	--	C9 H10 O3	188.04739	9.802	--	--	--	--	--	--	--	--	--	--	Invalid mass	No results	No results	189.0546	165639.495047635	4868261.87554493	2722379.77084721	412200.309739165	2034262.83528353	326218.747031578	181411.011039882	1422439.08964858	319756.974010306
Com_1228_pos	p-Mentha-1,3,8-triene	--	C10 H14	134.10953	12.645	--	--	HMDB0037013	--	Lipids and lipid-like molecules	Prenol lipids	Monoterpenoids	--	--	--	No results	No results	Full match	135.11681	900509.127281916	4712932.7691221	957241.446177257	4083745.23807908	1178741.70264493	686371.790190192	2016751.06452695	1980360.01146087	1708594.64617544
Com_1237_pos	Linolelaidic Acid (C18:2N6T)	--	C18 H32 O2	280.24011	15.314	--	--	--	--	--	--	--	--	--	--	No results	No results	Full match	281.24731	2678976.78723715	1023096.71609094	4634320.10057446	479843.387995075	3747835.43551639	3554899.87267009	2507235.71845365	2641412.65604762	1824080.09395131
Com_1243_pos	6,7,8-trimethoxy-2-(2-phenoxy-3-pyridyl)-4H-3,1-benzoxazin-4-one	--	C22 H18 N2 O6	444.07633	16.743	--	--	--	--	--	--	--	--	--	--	Invalid mass	No results	No results	445.08368	128893.473049632	117559.968974765	164321.292247586	3276531.43354771	3215800.40078581	4604634.8807775	216542.469033542	304564.702683433	257366.271239708
Com_1258_pos	3,6-dibenzyl-1,2-dihydro-1,2,4,5-tetraazine	--	C16 H16 N4	264.13639	7.712	--	--	--	--	--	--	--	--	--	--	Full match	No results	No results	265.14355	95889.2138097477	4455133.62478219	2490102.27428958	136548.442140101	1046980.28908617	154973.545634282	98703.1245536843	632494.344953046	113710.628467321
Com_1260_pos	Esculetin	Esculetin; Aesculetin	C9 H6 O4	178.02645	7.925	cpd:C09263	--	HMDB0030819	--	Phenylpropanoids and polyketides	Coumarins and derivatives	Hydroxycoumarins	--	--	--	Full match	No results	No results	179.03372	113024.329301615	4445740.35415617	2152171.18562491	119294.723683292	1527419.14287574	215170.304949821	111253.755408081	1135967.96177352	217674.725810511
Com_1272_pos	Deoxycorticosterone	11-Deoxycorticosterone; Deoxycorticosterone; Cortexone; 21-Hydroxy-4-pregnene-3,20-dione; Desoxycortone; DOC	C21 H30 O3	330.21937	10.918	cpd:C03205	map00140 Steroid hormone biosynthesis;map01100 Metabolic pathways;map04925 Aldosterone synthesis and secretion	HMDB0000016	--	Lipids and lipid-like molecules	Steroids and steroid derivatives	Hydroxysteroids	--	--	--	No results	No results	Full match	331.22675	246233.318396448	4408441.71990492	2055854.42670232	295850.527115308	1976940.36885436	318529.940691527	258573.524285243	1241962.42741165	285073.873434625
Com_1280_pos	Hexadecanamide	--	C16 H33 N O	255.25612	15.701	--	--	HMDB0012273	LMFA08010009	Lipids and lipid-like molecules	Fatty Acyls	Fatty amides	Fatty Acyls [FA]	Fatty amides [FA08]	Primary amides [FA0801]	Full match	No results	No results	256.26331	1502772.82978245	4390662.32477811	948844.04613716	3487815.29890634	753910.302642922	696275.093657993	2915564.67821246	3389893.91252718	3102928.19198343
Com_1288_pos	3-(2-thienylmethylidene)chroman-4-one	--	C14 H10 O2 S	264.02378	6.352	--	--	--	--	--	--	--	--	--	--	Invalid mass	No results	No results	265.03094	1704649.77336196	4347307.96288337	1716170.55548726	3718839.62313119	2116160.58508956	1669674.82379649	1950725.69419131	2279653.14248109	2269658.16358474
Com_1289_pos	5-Phenylvaleric Acid	--	C11 H14 O2	178.09941	10.855	--	--	HMDB0002043	--	Lipids and lipid-like molecules	Fatty Acyls	Fatty acids and conjugates	--	--	--	No results	No results	Full match	179.10669	599454.756784502	4339916.98334833	2417048.38282916	639039.661127295	1883559.24639604	664671.628676665	610455.824460479	1392415.22479202	605079.726130111
Com_1292_pos	1,4-dihydroxyheptadec-16-en-2-yl acetate	--	C19 H36 O4	310.25056	14.516	--	--	--	LMFA05000641	--	--	--	Fatty Acyls [FA]	Fatty alcohols [FA05]	_	Invalid mass	No results	No results	311.25766	431226.249457558	4313864.8781625	382459.788170718	4095912.99422245	417490.513664438	349355.806173739	2327221.25213428	2922648.73861223	2493957.10127771
Com_1353_pos	Estradiol	Estradiol-17beta; Estradiol; beta-Estradiol	C18 H24 O2	272.17751	12.856	cpd:C00951	map00140 Steroid hormone biosynthesis;map01100 Metabolic pathways;map01522 Endocrine resistance;map04913 Ovarian steroidogenesis;map04915 Estrogen signaling pathway;map04917 Prolactin signaling pathway;map04961 Endocrine and other factor-regulated calcium reabsorption;map05200 Pathways in cancer;map05215 Prostate cancer;map05224 Breast cancer	HMDB0000151	--	Lipids and lipid-like molecules	Steroids and steroid derivatives	Estrane steroids	--	--	--	No results	No results	Full match	273.18478	33869.028090161	1495512.7378647	1694571.38029526	105131.245376198	4001680.57155717	120508.417210377	35058.5413497214	1290402.36566502	286754.793543397
Com_1359_pos	TPH	--	C15 H23 N5 O5	335.15962	10.27	--	--	--	--	--	--	--	--	--	--	Invalid mass	No match	No results	336.1669	1131881.17972565	3932837.86962948	1946761.0736346	2999662.93650366	2915176.62743023	932507.394190675	2069633.8788189	2490538.68571087	2512081.10565392
Com_1384_pos	ethyl 2,3-dioxo-1,2,3,4-tetrahydroquinoline-4-carboxylate	--	C12 H11 N O4	271.02686	10.173	--	--	--	--	--	--	--	--	--	--	Invalid mass	No results	No results	272.03409	1891722.03841758	1615217.34024228	2129538.99163324	2515014.50785387	2573800.46755654	3485418.55750616	1729838.55143782	3381903.07457071	3825329.49123294
Com_1393_pos	Estrone	Estrone; 3-Hydroxy-1,3,5(10)-estratrien-17-one	C18 H22 O2	270.16183	12.66	cpd:C00468	map00140 Steroid hormone biosynthesis;map01100 Metabolic pathways;map04913 Ovarian steroidogenesis;map04917 Prolactin signaling pathway	HMDB0000145	LMST02010004	Lipids and lipid-like molecules	Steroids and steroid derivatives	Estrane steroids	Sterol Lipids [ST]	Steroids [ST02]	C18 steroids (estrogens) and derivatives [ST0201]	No results	No results	Full match	271.1691	62625.0312222282	3796573.02413901	1322725.9001784	81207.631493891	2276923.12293667	134065.31643295	71526.2098839542	973824.22940529	166036.452777253
Com_1406_pos	16(R)-HETE	16(R)-HETE; (5Z,8Z,11Z,14Z)-(16R)-16-Hydroxyeicosa-5,8,11,14-tetraenoic acid; (5Z,8Z,11Z,14Z)-(16R)-16-Hydroxyicosa-5,8,11,14-tetraenoic acid	C20 H32 O3	342.21701	14.671	cpd:C14778	map00590 Arachidonic acid metabolism	HMDB0004680	--	Lipids and lipid-like molecules	Fatty Acyls	Eicosanoids	--	--	--	Invalid mass	No results	No results	343.22421	286247.480141696	3732627.89823657	308913.638772857	2239330.22737145	433323.504305962	258319.456824077	1080653.70330067	1374125.25008815	1160338.73322634
Com_1410_pos	N-(1-methyl-3-phenyl-1H-pyrazol-5-yl)-N'-(2-thienyl)urea	--	C15 H14 N4 O S	298.08373	9.74	--	--	--	--	--	--	--	--	--	--	Invalid mass	No results	No results	299.091	100518.373986451	3716859.04124692	1978721.43756196	110484.433137108	1637422.27611448	109241.565391607	101292.421484237	836783.143788275	137358.430243723
Com_1428_pos	PC (18:2/18:2)	--	C44 H80 N O8 P	781.56175	15.094	--	--	--	LMGP01010937	--	--	--	Glycerophospholipids [GP]	Glycerophosphocholines [GP01]	Diacylglycerophosphocholines [GP0101]	No results	Full match	No results	782.56903	280822.161560052	286615.370168467	138818.579590689	1815447.89033589	1837370.52031079	414976.46641329	256284.122206839	904889.092451291	3631520.86426756
Com_1461_pos	1,4-dihydroxy-1,4-dimethyl-7-(propan-2-ylidene)-decahydroazulen-6-one	--	C15 H24 O3	252.17258	10.09	--	--	--	--	--	--	--	--	--	--	Full match	No results	No results	253.17986	310682.508944871	3518070.07100889	1702123.82699402	410510.929841523	1946790.79742558	297304.821469386	170756.892424591	1086716.0792607	482822.394207507
Com_1471_pos	Dehydroepiandrosterone (DHEA)	--	C19 H28 O2	270.19834	11.635	--	--	--	--	--	--	--	--	--	--	Invalid mass	No results	No results	271.2056	324639.438522513	3467562.68162274	1631571.31592118	341098.057837944	1460634.89222286	325167.422896661	386708.059203135	845445.292720649	443109.394388054
Com_1494_pos	N-Butylbenzenesulfonamide	--	C10 H15 N O2 S	426.16132	6.771	--	--	--	--	--	--	--	--	--	--	Invalid mass	No results	No results	214.08794	100126.381257995	3275398.86057841	116474.046896035	3382123.64168022	126424.566828622	119006.331582792	219099.040735286	240017.243105454	402592.537094984
Com_1509_pos	ethyl 1-(4-acetyl-2-aminophenyl)piperidine-4-carboxylate	--	C16 H22 N2 O3	290.16275	9.658	--	--	--	--	--	--	--	--	--	--	Full match	No results	No results	291.16992	108472.260090484	3323244.37528039	1235928.38033835	170225.86051331	2298176.28796843	191288.719569663	110542.11953612	983021.731939388	240596.746141611
Com_1516_pos	1-O-(3,4,5-Trimethoxybenzoyl)-beta-L-galactopyranose	--	C16 H22 O10	396.10321	7.605	--	--	--	--	--	--	--	--	--	--	Invalid mass	No results	No results	397.11047	139531.534141605	3301950.64083845	2168249.32182202	141596.440982885	782992.084308717	222011.62946479	142436.046338891	805531.388278795	155941.795819243
Com_1521_pos	3-hydroxy-N-(1-hydroxy-4-methylpentan-2-yl)-5-oxo-6-phenylhexanamide	--	C18 H27 N O4	359.14784	7.891	--	--	--	--	--	--	--	--	--	--	Invalid mass	No results	No results	360.15512	106489.823395937	3281225.8052189	2275933.31903618	137630.485146036	1540771.00948475	128391.440815292	107025.727702211	733711.728635721	174561.240053275
Com_1542_pos	SNH	--	C13 H20 N6 O6	356.14343	14.952	--	--	--	--	--	--	--	--	--	--	Full match	No results	No results	357.15085	621127.445960758	1199941.49153287	2678568.92952019	135746.594327314	3189516.72741824	727170.537134786	440367.006442129	1493427.44869383	576833.422038231
Com_1565_pos	Triacanthine	Triacanthine	C10 H13 N5	203.11704	9.3	cpd:C08435	--	--	--	--	--	--	--	--	--	No results	No results	Full match	204.12427	593248.940371133	3062131.23857461	682811.414281011	2962915.82534456	833877.82794729	578188.333765441	1224875.53253642	1571783.68379449	1132901.64522993
Com_1567_pos	Prostaglandin K2	--	C20 H30 O5	332.19634	13.204	--	--	--	LMFA03010023	--	--	--	Fatty Acyls [FA]	Eicosanoids [FA03]	Prostaglandins [FA0301]	Invalid mass	No results	No results	333.20361	80555.8099668136	3058178.96738312	1478560.51856028	171242.146429035	2917217.94066273	226302.108485159	79973.0565525048	1168009.54823047	221814.143073391
Com_1588_pos	3b,7b-Dihydroxy-5-androsten-17-one	--	C19 H28 O3	304.20363	11.632	--	--	HMDB0004624	--	Lipids and lipid-like molecules	Steroids and steroid derivatives	Androstane steroids	--	--	--	No results	No results	Full match	305.21091	230479.570894021	2940803.9001347	1302592.6952389	231446.632405869	1329080.63016552	350298.4335833	350793.015951813	993390.063361241	320101.320782949
Com_1597_pos	Artesunate	--	C19 H28 O8	401.20495	8.266	--	--	--	--	--	--	--	--	--	--	Invalid mass	No results	No results	402.21191	451078.441837648	2919476.41431672	149715.596429241	2246313.69608496	2774390.67561799	157117.765304564	1359874.20492656	1285360.52505879	1453640.65110657
Com_1614_pos	3,8,9-trihydroxy-10-propyl-3,4,5,8,9,10-hexahydro-2H-oxecin-2-one	--	C12 H20 O5	266.11285	9.329	--	--	--	--	--	--	--	--	--	--	Invalid mass	No results	No results	267.12021	342357.100467296	2848275.75718952	2085971.35737732	386508.900291162	1435742.07489519	311920.063985501	252318.878195805	1099800.48322478	411004.066687447
Com_1623_pos	PC (18:1/18:2)	--	C44 H82 N O8 P	783.5775	16.125	--	--	--	LMGP01010895	--	--	--	Glycerophospholipids [GP]	Glycerophosphocholines [GP01]	Diacylglycerophosphocholines [GP0101]	No results	Full match	No results	784.58478	179574.186265066	92054.7794540856	53308.9851197635	936400.551601528	852144.081685394	309038.459895516	220036.968936765	404217.799108185	2803122.88298085
Com_1637_pos	Lysopc 20:4	--	C28 H50 N O7 P	543.33033	15.066	--	--	--	--	--	--	--	--	--	--	No results	No results	Full match	544.33795	232981.183232767	1178517.71571795	1293308.51458025	305948.743264453	2747823.93880405	439412.037996057	534503.732034728	1280235.95952582	695384.923298999
Com_1647_pos	Mycophenolic acid	--	C17 H20 O6	342.10793	7.405	--	--	HMDB0015159	--	Organoheterocyclic compounds	Isocoumarans	Isobenzofuranones	--	--	--	Invalid mass	No results	No results	343.11517	83001.826123258	2695265.51159223	1366779.09495683	123511.693849239	1271038.1252555	146907.584101471	82060.5371925159	938176.062380523	230307.842025084
Com_1652_pos	ACar 8:1	--	C15 H28 N O4	285.19386	9.985	--	--	--	--	--	--	--	--	--	--	No results	Invalid mass	No results	286.20114	121604.623010532	2678948.8557263	1067287.54564649	222254.13613918	1294648.46841025	192344.239411524	122959.432590767	773648.682506471	139279.382650641
Com_1672_pos	Boldione	--	C19 H24 O2	284.17726	11.931	--	--	HMDB0003422	--	Lipids and lipid-like molecules	Steroids and steroid derivatives	Androstane steroids	--	--	--	No results	No results	Full match	285.18454	977262.787521185	2628524.23384467	1413633.49703321	973317.310914814	1247451.87708125	1120083.33769315	1046178.07261184	1097856.48175061	976623.969624584
Com_1703_pos	4-(5H-thieno[3',2':5,6]thiino[4,3-d]pyrimidin-2-yl)benzamide	--	C16 H11 N3 O S2	325.03023	7.273	--	--	--	--	--	--	--	--	--	--	Invalid mass	No results	No results	326.03735	319994.076061995	2543843.31385375	525536.962555848	1608511.08212328	611211.104729865	382954.714244983	794314.916543764	1011769.62603279	604302.055263756
Com_1707_pos	HPK	--	C17 H28 N6 O4	380.21779	11.733	--	--	--	--	--	--	--	--	--	--	Full match	No results	No results	381.22507	857789.062471971	2530524.23424824	903180.049518276	972811.839445917	1316527.56469179	1011324.72063627	940648.319681433	943471.752080052	953029.688357115
Com_1727_pos	Dopamine HCl	--	C8 H12 Cl N O2	189.05517	8.616	--	--	--	--	--	--	--	--	--	--	No results	No results	Full match	172.05188	154276.710263381	2475447.00412555	1005286.70375248	187375.833526116	899208.340506061	193002.679246097	156390.507875291	683685.637517103	189260.38710978
Com_1733_pos	AL 8810 Methyl ester	--	C25 H33 F O4	398.22784	8.071	--	--	--	--	--	--	--	--	--	--	Invalid mass	No results	No results	399.23511	2054819.71522702	2333402.93532889	2462591.84301322	1932540.14728709	2068934.88344696	1681915.82109093	2048953.27704204	2178718.58738093	1940933.38852444
Com_1751_pos	APK	--	C14 H26 N4 O4	628.39375	7.626	--	--	--	--	--	--	--	--	--	--	Invalid mass	No results	No results	315.20392	384625.012876362	2405663.60729424	165663.652910512	1347386.48431701	2045464.38450224	128800.436968941	1021390.61427627	798462.25023202	935415.747111437
Com_1758_pos	N-(1,3-benzodioxol-5-yl)-5-methoxy-1H-indole-2-carboxamide	--	C17 H14 N2 O4	310.09861	9.302	--	--	--	--	--	--	--	--	--	--	Invalid mass	No results	No results	311.10559	729711.481063843	2395392.96553335	2050789.97467795	785055.196391385	1447597.30473799	796541.990469043	800211.769454407	1110628.64976634	1055727.43210683
Com_1784_pos	8-Aminooctanoic acid	--	C8 H17 N O2	159.12601	8.967	--	--	--	--	--	--	--	--	--	--	No results	No results	Full match	160.13329	531652.583997619	2309480.52961735	542681.119960217	1666776.02726953	664307.821234549	479493.659589691	978746.559112266	1015854.37084284	1020032.01218017
Com_1786_pos	5-(benzyloxy)-2-(hydroxymethyl)-1,4-dihydropyridin-4-one	--	C13 H13 N O3	231.08942	8.121	--	--	--	--	--	--	--	--	--	--	Full match	No results	No results	232.09663	1551964.03189659	465777.625287156	2308304.9565123	229293.684307006	1926906.7286685	1305837.27903011	1001283.52063546	1406977.2137153	1383361.23304488
Com_1787_pos	Hesperidin	Hesperidin; Hesperetin 7-O-rutinoside; Ciratin	C28 H34 O15	632.17192	9.088	cpd:C09755	--	HMDB0003265	LMPK12140451	Phenylpropanoids and polyketides	Flavonoids	Flavonoid glycosides	Polyketides [PK]	Flavonoids [PK12]	Flavanones [PK1214]	Invalid mass	No results	No results	633.1792	76071.2424434245	2305933.29203	779953.290532707	77517.6875262192	400823.30883447	80525.0138963994	72904.9282790559	388271.010670815	85127.7854457337
Com_1812_pos	ELK	--	C17 H32 N4 O6	370.22124	6.57	--	--	--	--	--	--	--	--	--	--	Invalid mass	No results	No results	371.22852	306375.983296968	2248489.43791581	1695892.87059758	360271.395921517	1151823.8934421	491994.881201667	264829.523480799	871848.153262696	331894.976138147
Com_1831_pos	NAT13-331713_POS	--	C26 H30 N4 O3	484.19167	11.586	--	--	--	--	--	--	--	--	--	--	Invalid mass	No results	No results	485.19894	136760.040812396	2212210.50597806	827624.004402363	240720.129162618	936302.426405331	140511.456072684	152799.711308486	726188.094229843	208219.071365686
Com_1847_pos	Inosine	Inosine	C10 H12 N4 O5	268.08066	5.301	cpd:C00294	map00230 Purine metabolism;map01100 Metabolic pathways	HMDB0000195	--	Nucleosides, nucleotides, and analogues	Purine nucleosides	_	--	--	--	No results	No results	Full match	269.08807	1473108.2953299	1826407.43344607	1560923.59975984	1212298.5332353	1480370.98348545	1082906.92279044	2175931.07547338	1678085.78545281	1272420.0561526
Com_1858_pos	7-Aminoflunitrazepam-d7	--	C16 H7 [2]H7 F N3 O	580.31229	7.385	--	--	--	--	--	--	--	--	--	--	Invalid mass	No results	No results	291.16342	115481.881858408	1231569.44815338	1260930.82316378	133489.231763205	2147878.64100529	139596.707382832	113175.055258936	1202214.17895127	290347.697741053
Com_1871_pos	13,14-dihydro-15-keto Prostaglandin A2	--	C20 H30 O4	356.19634	13.336	--	--	--	--	--	--	--	--	--	--	Invalid mass	No results	No results	357.20361	61304.6277913902	1714027.13469882	1264725.91090146	141406.693725609	2126064.0780029	162268.511651891	111660.806859483	872474.832635011	154809.037136132
Com_1957_pos	1,7-bis(3,4-dihydroxyphenyl)heptan-3-one	--	C19 H22 O5	330.14495	11.618	--	--	--	--	--	--	--	--	--	--	Invalid mass	No results	No results	331.15222	158353.289038306	1921644.8328466	645883.539828404	170895.849335583	907267.322491154	165836.028119487	192043.869245583	561473.61494279	205000.503246674
Com_1972_pos	Chlorogenic acid	Chlorogenate; Chlorogenic acid; Caffeoyl quinic acid; trans-5-O-Caffeoyl-D-quinate	C16 H18 O9	376.07689	6.64	cpd:C00852	--	HMDB0003164	--	Organic oxygen compounds	Organooxygen compounds	Alcohols and polyols	--	--	--	Invalid mass	No results	No results	377.08417	125928.737493624	1901061.83961848	1096294.35797319	126959.440075457	487121.74545604	152598.859160999	114549.542934946	434933.463042901	181437.293882561
Com_1986_pos	Cortodoxone	11-Deoxycortisol; Cortodoxone	C21 H30 O4	346.21436	8.655	cpd:C05488	map00140 Steroid hormone biosynthesis;map01100 Metabolic pathways;map04927 Cortisol synthesis and secretion;map04934 Cushing's syndrome	HMDB0000015	--	Lipids and lipid-like molecules	Steroids and steroid derivatives	Hydroxysteroids	--	--	--	No results	No results	Full match	347.22168	132270.618483705	1875284.15638534	1018031.51786189	150512.377336267	701810.566284861	156622.493838178	130819.722445129	476625.389931369	157303.786635921
Com_2007_pos	Syringic acid	Syringic acid; Syringate; 4-Hydroxy-3,5-dimethoxybenzoate; Gallic acid 3,5-dimethyl ether	C9 H10 O5	198.05309	7.892	cpd:C10833	--	HMDB0002085	--	Benzenoids	Benzene and substituted derivatives	Benzoic acids and derivatives	--	--	--	No results	No results	Full match	199.06036	89874.1838518816	1852451.63090578	1000206.69881576	152374.520543025	263771.869250811	105081.949698511	90326.470846198	495802.692161873	107619.567007748
Com_2014_pos	4-oxododecanedioic acid	--	C12 H20 O5	244.13112	9.869	--	--	--	--	--	--	--	--	--	--	Full match	No results	No results	245.1384	115077.250037759	1841784.5011375	918586.583642046	210650.03770758	526129.006517709	180294.702292201	116204.446231738	476895.216939786	195899.941355136
Com_2027_pos	Pyrithioxin	--	C16 H20 N2 O4 S2	368.08773	9.761	--	--	--	--	--	--	--	--	--	--	No results	No results	Full match	369.09473	79288.4351797162	1820555.66712404	917960.164513972	194381.614649156	1131923.08695169	158435.985272208	79567.8131001103	517988.033709328	88115.8365143727
Com_2049_pos	1-Caffeoylquinic Acid	--	C16 H18 O9	354.09499	8.408	--	--	HMDB0030652	--	Organic oxygen compounds	Organooxygen compounds	Alcohols and polyols	--	--	--	No results	No results	Full match	355.10226	101640.578895323	1785082.04794677	592913.572339491	126482.570256894	413206.573029055	121459.106715065	102451.386606695	461754.378225156	127460.160986454
Com_2051_pos	4-Oxoretinol	4-Oxoretinol	C20 H28 O2	300.20848	12.308	cpd:C16683	map00830 Retinol metabolism	HMDB0012329	--	Lipids and lipid-like molecules	Prenol lipids	Retinoids	--	--	--	No results	No results	Full match	301.21576	1075485.5764867	1783177.03289133	1706516.92285003	810894.015351716	1523644.67337077	874402.735935217	1348007.75353027	1246109.91798726	977376.194266799
Com_2080_pos	5,7-dihydroxy-3-(4-methoxyphenyl)-4H-chromen-4-one	--	C16 H12 O5	284.06868	10.667	--	--	--	--	--	--	--	--	--	--	Full match	No results	No results	285.07596	147165.370522718	1323685.3697254	1000985.50896298	161929.114222883	1750049.43884187	186143.5196357	158599.038091326	710999.262522343	175770.245058325
Com_2103_pos	2-(2,6-dimethoxyphenyl)-5,6-dimethoxy-4H-chromen-4-one	--	C19 H18 O6	324.0999	10.185	--	--	--	--	--	--	--	--	--	--	Invalid mass	No results	No results	325.10718	127473.785586615	1713389.65673375	1101949.45123353	146823.017340807	1588535.32936333	128631.948859262	125915.626148974	630106.616904572	232585.297290623
Com_2106_pos	Radicicol	--	C18 H17 Cl O6	386.05266	4.548	--	--	--	--	--	--	--	--	--	--	Invalid mass	No results	No results	387.05994	145123.051617974	1710963.65145406	1043987.64226043	154548.053850856	518671.364406506	174956.476672311	141834.274647484	518581.226896267	170215.778916965
Com_2127_pos	3'-Hydroxystanozolol	--	C21 H32 N2 O2	344.24233	5.336	--	--	--	--	--	--	--	--	--	--	Invalid mass	No results	No results	345.2496	110237.045594102	1683791.82346232	1029650.47244797	120594.367744685	720220.27586965	135766.117941368	106082.509571756	530497.56058886	136955.710191724
Com_2179_pos	Riboflavin-5-phosphate	FMN; Riboflavin-5-phosphate; Flavin mononucleotide	C17 H21 N4 O9 P	456.10685	8.041	cpd:C00061	map00190 Oxidative phosphorylation;map00740 Riboflavin metabolism;map01100 Metabolic pathways;map04977 Vitamin digestion and absorption	HMDB0001520	--	Nucleosides, nucleotides, and analogues	Flavin nucleotides	_	--	--	--	No results	No results	Full match	457.11435	1211571.02023385	948366.026513534	1264333.38749564	1366854.73464317	1572103.42356772	1525962.60155824	899581.678230658	1452991.85730987	1117802.38786169
Com_2213_pos	[1-(3-nitro-2-pyridyl)-4-piperidyl](phenyl)methanone	--	C17 H17 N3 O3	311.12267	5.262	--	--	--	--	--	--	--	--	--	--	Invalid mass	No results	No match	312.12994	114171.46580335	1511652.62894996	940032.334979418	134388.031306997	453425.115494573	141828.087409663	112255.944885485	498553.005266871	146196.940816744
Com_2277_pos	N-Acetyl-L-methionine	N-Acetylmethionine; N-Acetyl-L-methionine	C7 H13 N O3 S	191.06199	7.359	cpd:C02712	--	HMDB0011745	--	Organic acids and derivatives	Carboxylic acids and derivatives	Amino acids, peptides, and analogues	--	--	--	No results	No results	Full match	192.06987	410887.290840138	175726.680553997	987255.4176949	155345.612962403	1443040.57521625	1259707.80270874	454821.7192209	694482.428835945	859955.667989552
Com_2340_pos	DKK	--	C16 H31 N5 O6	389.22215	6.717	--	--	--	--	--	--	--	--	--	--	Invalid mass	No results	No results	390.22986	368679.065597913	1265725.68705398	119157.425312458	1376097.21900389	1321142.38814651	86812.6289244787	1068325.42644993	788110.785751494	738527.647743325
Com_2439_pos	NNH	--	C14 H21 N7 O6	383.15761	9.537	--	--	--	--	--	--	--	--	--	--	Invalid mass	No results	No results	384.16489	87173.7833564914	1274515.09985344	557683.153029467	97028.8282313538	465609.559131379	94388.6286196997	91763.1858610028	251967.578332403	96220.9939264437
Com_2585_pos	(4-benzoylpiperidino)[4-(tert-butyl)phenyl]methanone	--	C23 H27 N O2	371.18849	15.144	--	--	--	--	--	--	--	--	--	--	Invalid mass	No results	No results	372.19571	109646.922674635	827685.975310917	381017.47782218	1127213.59763185	745723.68671354	259999.300686414	151246.0777972	622141.733988611	794992.991617903
Com_2614_pos	PC (14:1e/4:0)	--	C26 H52 N O7 P	1042.69724	14.926	--	--	--	--	--	--	--	--	--	--	No results	Invalid mass	No results	522.3559	47744.492835599	436276.29428074	641446.627769856	162996.795649063	1102138.38799595	141466.68919564	126460.512816218	545773.019662948	217936.256798558
Com_2701_pos	Coenzyme Q2	--	C19 H26 O4	318.18705	15.315	--	--	HMDB0006709	--	Lipids and lipid-like molecules	Prenol lipids	Quinone and hydroquinone lipids	--	--	--	Invalid mass	No results	No results	319.19406	711938.591323651	215879.380463708	1012983.66079195	143308.450849147	890466.931948534	692411.123995031	494996.355289881	679766.170918091	593769.886445095
Com_2760_pos	Hydrocortisone	Cortisol; Hydrocortisone; 11beta,17alpha,21-Trihydroxy-4-pregnene-3,20-dione; Kendall's compound F; Reichstein's substance M	C21 H30 O5	362.20867	8.975	cpd:C00735	map00140 Steroid hormone biosynthesis;map01100 Metabolic pathways;map04080 Neuroactive ligand-receptor interaction;map04927 Cortisol synthesis and secretion;map04934 Cushing's syndrome;map04960 Aldosterone-regulated sodium reabsorption;map04976 Bile secretion;map05200 Pathways in cancer;map05215 Prostate cancer	HMDB0000063	--	Lipids and lipid-like molecules	Steroids and steroid derivatives	Hydroxysteroids	--	--	--	No results	No results	Full match	363.21594	79560.033723726	962713.134667345	500636.234683202	81759.3511291864	422955.030737923	87373.2353255292	78302.5304095994	205498.063625884	87918.0572351697
Com_2776_pos	3-benzyl-1-methyl-2-oxo-1,2-dihydroquinolin-4-yl benzoate	--	C24 H19 N O3	369.13667	14.022	--	--	--	--	--	--	--	--	--	--	Full match	No results	No results	370.14386	471785.767798097	30930.017365313	544352.134075123	27212.6290044869	908218.828026423	947046.644932689	460198.119987632	647239.64039458	388092.157541773
Com_2830_pos	Lysopc 18:3	--	C26 H48 N O7 P	517.31676	14.433	--	--	--	--	--	--	--	--	--	--	No results	No results	Full match	518.32404	37945.7208298436	550942.08574324	620707.968059573	70877.1262356663	902520.884834868	71844.4725880086	36332.4227176877	422009.871650973	93746.856715921
Com_2856_pos	Resiniferatoxin	Resiniferatoxin; RTX	C37 H40 O9	666.22753	10.342	cpd:C09179	map04750 Inflammatory mediator regulation of TRP channels	--	--	--	--	--	--	--	--	Invalid mass	No results	No results	667.2348	123782.390372119	747957.868832539	557001.08821216	123246.995687136	880147.415450226	129469.186546616	116888.680237235	618431.200198213	143054.878681739
Com_2901_pos	Senecionine	Senecionine	C18 H25 N O5	335.16718	15.674	cpd:C06176	--	--	--	--	--	--	--	--	--	Invalid mass	No results	No results	336.17462	238939.085535046	192109.159541625	535193.446977066	283726.787504697	835060.087778875	714594.071790498	121146.614203681	498532.203873122	739161.551909952
Com_3075_pos	All-Trans-13,14-Dihydroretinol	--	C20 H32 O	288.24504	14.118	--	--	HMDB0011618	LMPR01090047	Lipids and lipid-like molecules	Prenol lipids	Retinoids	Prenol Lipids [PR]	Isoprenoids [PR01]	Retinoids [PR0109]	No results	No results	Full match	289.25232	33811.2716655187	39730.7706779478	678889.412243828	32368.8176146706	43759.1191575188	46147.297735418	236533.007774761	244120.539245674	272326.608284607
Com_3237_pos	(6E)-7-(2H-1,3-benzodioxol-5-yl)-1-(piperidin-1-yl)hept-6-en-1-one	--	C19 H25 N O3	337.16387	7.348	--	--	--	--	--	--	--	--	--	--	Invalid mass	No results	No results	338.17114	187393.875939353	471376.477282013	385578.291168147	133162.756665893	211136.749449605	142746.654021496	198021.463442615	205185.682408339	192842.376284019
Com_3275_pos	cyclohexyl{4-[4-nitro-2-(1H-pyrrol-1-yl)phenyl]piperazino}methanone	--	C21 H26 N4 O3	404.18031	9.886	--	--	--	--	--	--	--	--	--	--	Invalid mass	No results	No results	405.18759	19367.0707045424	351822.452951363	83993.2284597917	20561.6478390936	85138.3461549375	20725.8956358341	18902.029396796	21183.3942998501	22705.3598121611
Com_16_pos	Nicotinic Acid	Nicotinate; Nicotinic acid; Niacin; 3-Pyridinecarboxylic acid	C6 H5 N O2	123.03207	2.002	cpd:C00253	map00760 Nicotinate and nicotinamide metabolism;map01100 Metabolic pathways;map05133 Pertussis	HMDB0001488	--	Organoheterocyclic compounds	Pyridines and derivatives	Pyridinecarboxylic acids and derivatives	--	--	--	No results	No results	Full match	124.03932	192881959.580661	1395736799.23818	343936922.165361	1133105012.94274	170346979.181366	214287848.477701	587981983.077583	578702380.027256	561082476.435754
Com_49_pos	gamma-Glutamylleucine	--	C11 H20 N2 O5	260.1372	7.947	--	--	HMDB0011171	--	Organic acids and derivatives	Carboxylic acids and derivatives	Amino acids, peptides, and analogues	--	--	--	No results	Full match	Full match	261.14441	239427206.726122	37825694.1849167	281274853.86035	4137294.91174723	285582457.374018	253040059.90691	172289905.330988	192646739.784026	175178251.598017
Com_89_pos	Uric acid	Urate; Uric acid	C5 H4 N4 O3	168.02827	1.922	cpd:C00366	map00230 Purine metabolism;map01100 Metabolic pathways;map04976 Bile secretion	HMDB0000289	--	Organoheterocyclic compounds	Imidazopyrimidines	Purines and purine derivatives	--	--	--	Full match	No results	Full match	169.03557	114813865.09354	133236641.934775	162814017.408262	141634909.817413	145658717.941567	121584658.712921	146257136.760291	156042879.845393	133433729.874956
Com_243_pos	L-Cysteine-glutathione gisulfide	--	C13 H22 N4 O8 S2	426.08756	10.092	--	--	--	--	--	--	--	--	--	--	No results	No results	Full match	427.0947	33621729.2356267	34954899.3014362	37583494.1619138	33994630.0083001	39889258.4529042	36637621.1736802	47102729.2490764	51127748.4858332	40387124.1087181
Com_415_pos	1-Methylguanine	--	C6 H7 N5 O	165.0651	5.567	--	--	HMDB0003282	--	Organoheterocyclic compounds	Imidazopyrimidines	Purines and purine derivatives	--	--	--	Full match	No results	Full match	166.07234	21790812.2159379	26362285.9709085	21249826.4459359	20191610.4594721	22157076.9351302	18482666.2562034	23189141.927704	22821370.4289891	19804062.1055661
Com_487_pos	N2,N2-Dimethylguanosine	--	C12 H17 N5 O5	311.12268	6.473	--	--	HMDB0004824	--	Nucleosides, nucleotides, and analogues	Purine nucleosides	_	--	--	--	No results	Full match	Full match	312.12991	10700538.0274832	19940273.592113	13301648.1141262	13799836.8499277	13903397.5110251	9189369.32145235	13356495.0344337	14702605.3121687	12509103.7157638
Com_673_pos	Phenylglyoxylic acid	alpha-Oxo-benzeneacetic acid; Benzoylformate; Benzoylformic acid; Phenylglyoxylic acid; Phenylglyoxylate; 2-Oxo-2-phenylacetate	C8 H6 O3	150.03169	8.105	cpd:C02137	map00360 Phenylalanine metabolism	HMDB0001587	--	Benzenoids	Benzene and substituted derivatives	Benzoyl derivatives	--	--	--	No results	No results	Full match	151.03897	582886.667090009	13000301.8410868	8380731.23495514	1196565.11424818	7123206.2058516	1170493.81387369	746093.133332399	4847562.51994601	1347974.17818351
