# Supplementary material for: Organoids transplantation attenuates intestinal ischemia/reperfusion injury in mice through L-Malic acid-mediated M2 macrophage polarization
Source: Nat Commun. 2023 Oct 25;14:6779. doi: 10.1038/s41467-023-42502-0 (PMC10600233; doi:10.1038/s41467-023-42502-0)
Supplement: Supplementary file 5 — Supplementary Data 2 [file 41467_2023_42502_MOESM5_ESM.xls]

Compound_ID	Name	Other_name(Kegg_name)	Formula	Molecular Weight	RT [min]	Kegg_ID	KEGG_pathway	HMDB_ID	Lipidmaps_ID	SuperClass(HMDB)	Class(HMDB)	SubClass(HMDB)	CATEGORY(Lipidmaps)	MAIN_CLASS(Lipidmaps)	SUB_CLASS(Lipidmaps)	mzCloud_Results	mzVault_Results	MassList_Results	m/z	neg_CM1	neg_CM2	neg_CM3	neg_CM4	neg_CM5	neg_CM6	neg_QC1	neg_QC2	neg_QC3
Com_27_neg	L-(-)-Malic acid	--	C4 H6 O5	134.02163	1.232	--	--	HMDB0000156	--	Organic acids and derivatives	Hydroxy acids and derivatives	Beta hydroxy acids and derivatives	--	--	--	Full match	Full match	Full match	133.01431	428927800.7	2382626.031	858877989.2	4578268.336	652486679.9	556728032.4	404804500.5	245696919.9	209741364.4
Com_38_neg	Glycerophospho-N-palmitoyl ethanolamine	--	C21 H44 N O7 P	453.28539	14.898	--	--	--	--	--	--	--	--	--	--	Full match	Full match	Full match	452.27814	25900491.42	561440070.6	11483163.72	523071838.7	14856948.95	12908151.12	498126024.8	471913187.6	438000110
Com_40_neg	Adrenic acid	7,10,13,16-Docosatetraenoic acid; (7Z,10Z,13Z,16Z)-Docosa-7,10,13,16-tetraenoic acid; Adrenic acid	C22 H36 O2	332.27148	15.03	cpd:C16527	map01040 Biosynthesis of unsaturated fatty acids;map04216 Ferroptosis	HMDB0002226	LMFA04000050	Lipids and lipid-like molecules	Fatty Acyls	Fatty acids and conjugates	Fatty Acyls [FA]	Docosanoids [FA04]	Other Docosanoids [FA0400]	Full match	Full match	No results	331.26428	293953504.3	378796008.6	221229188.9	317531273.9	323393646.1	283162285.2	538966693.9	464575882.3	475543863.2
Com_102_neg	DL-Mandelic acid	--	C8 H8 O3	152.04743	6.767	--	--	HMDB0000703	--	Benzenoids	Benzene and substituted derivatives	_	--	--	--	Full match	Full match	Full match	151.0401	103643124.9	34664192.86	168183426	42935751.28	109266873.5	173669252	97151574.45	95202501.01	93543547.33
Com_196_neg	Pseudouridine	Pseudouridine	C9 H12 N2 O6	244.06931	1.697	cpd:C02067	map00240 Pyrimidine metabolism	HMDB0000767	--	Nucleosides, nucleotides, and analogues	Nucleoside and nucleotide analogues	_	--	--	--	Full match	Full match	Full match	243.06198	65435920.94	77292653.98	60593859.06	64637555.01	62185536.44	56584834.37	68320025.55	59653540.54	59078080.04
Com_213_neg	Quinaldic acid	2-Quinolinecarboxylic acid; Quinaldinic acid; Quinaldic acid; 2-Quinolinecarboxylate; Quinaldate	C10 H7 N O2	173.04783	4.891	cpd:C06325	--	HMDB0000842	--	Organoheterocyclic compounds	Quinolines and derivatives	Quinoline carboxylic acids	--	--	--	Full match	Full match	Full match	172.04056	53715522.84	38270493.95	50786012.4	34319883.23	67718672.68	66861136.14	54573729.25	53580929.8	59000837.79
Com_226_neg	2'-O-Methylguanosine	--	C11 H15 N5 O5	297.10718	5.907	--	--	--	--	--	--	--	--	--	--	Full match	Full match	Full match	296.09991	61347117.94	62087870.98	58439331.84	56365248.64	57922668.04	52603445.7	60414891.77	58671118.46	57939434.2
Com_304_neg	1,2-Dipalmitoylphosphatidylglycerol	--	C38 H75 O10 P	722.51097	15.84	--	--	--	--	--	--	--	--	--	--	Full match	Full match	No results	721.5036	21692738.12	2989896.369	44028960.68	20457314.07	40206083.8	251533.9983	20605666.22	1334486.948	261653.5354
Com_373_neg	N-Acetyl-L-phenylalanine	N-Acetyl-L-phenylalanine	C11 H13 N O3	207.08954	7.639	cpd:C03519	map00360 Phenylalanine metabolism	HMDB0000512	--	Organic acids and derivatives	Carboxylic acids and derivatives	Amino acids, peptides, and analogues	--	--	--	Full match	Full match	Full match	206.08228	29266931.22	1846036.536	31575142.59	2989409.945	28580529.32	28399136.05	22425823.97	19822403.87	19295163.67
Com_156_neg	Adenine	Adenine; 6-Aminopurine	C5 H5 N5	135.05463	8.323	cpd:C00147	map00230 Purine metabolism;map01100 Metabolic pathways	HMDB0000034	--	Organoheterocyclic compounds	Imidazopyrimidines	Purines and purine derivatives	--	--	--	Full match	Full match	Full match	134.04738	41289093.59	106944549.8	39514971.15	86835105.23	36110354.07	33209289.35	51857006.38	56178884.86	58511749.65
Com_9_neg	Uridine	Uridine	C9 H12 N2 O6	244.06937	2.339	cpd:C00299	map00240 Pyrimidine metabolism;map01100 Metabolic pathways	HMDB0000296	--	Nucleosides, nucleotides, and analogues	Pyrimidine nucleosides	_	--	--	--	Full match	Full match	Full match	243.06212	791356132.9	2547438305	778636281.4	2102686946	619330166.8	523753996.5	1377926310	1223381789	1132600717
Com_11_neg	Docosahexaenoic acid	(4Z,7Z,10Z,13Z,16Z,19Z)-Docosahexaenoic acid; 4,7,10,13,16,19-Docosahexaenoic acid; Docosahexaenoic acid; Docosahexaenoate	C22 H32 O2	328.23995	14.576	cpd:C06429	map01040 Biosynthesis of unsaturated fatty acids	HMDB0002183	LMFA01031176	Lipids and lipid-like molecules	Fatty Acyls	Fatty acids and conjugates	Fatty Acyls [FA]	Fatty Acids and Conjugates [FA01]	Unsaturated fatty acids [FA0103]	Full match	Full match	No results	327.23264	1287905492	2202185689	1233717452	1873867391	1236466486	1108465790	1844048038	1783724592	1764624066
Com_1_neg	Stearic acid	Octadecanoic acid; Stearate; Stearic acid	C18 H36 O2	284.2713	15.351	cpd:C01530	map00061 Fatty acid biosynthesis;map01040 Biosynthesis of unsaturated fatty acids	HMDB0000827	LMFA01010018	Lipids and lipid-like molecules	Fatty Acyls	Fatty acids and conjugates	Fatty Acyls [FA]	Fatty Acids and Conjugates [FA01]	Straight chain fatty acids [FA0101]	Full match	No results	Full match	283.2641	10129056302	9258699419	7032346313	10264478712	10333881370	8287819152	13038901949	12465696813	12084068996
Com_3_neg	Elaidic acid	(9E)-Octadecenoic acid; 9-Octadecenoic acid, (E)-; (E)-Oleic acid; D9-trans-Octadecenoic acid; 9-trans-Octadecenoic acid; trans-D9-Octadecenoic acid; trans-9-Octadecenoic acid; trans-Elaidic acid; trans-Oleic acid; Elaidic acid; Acide elaidique; Elaidinsaure	C18 H34 O2	282.25568	14.997	cpd:C01712	--	HMDB0000573	--	Lipids and lipid-like molecules	Fatty Acyls	Fatty acids and conjugates	--	--	--	Full match	No results	No results	281.24854	11818308450	4739140087	9811192487	4254368783	11723848987	10793689196	12156782525	11046914240	9903193998
Com_5_neg	16-Hydroxyhexadecanoic acid	--	C16 H32 O3	254.22452	14.514	--	--	HMDB0006294	--	Lipids and lipid-like molecules	Fatty Acyls	Fatty acids and conjugates	--	--	--	Invalid mass	No results	No match	253.21722	1008384090	4852109416	809147840.3	4604149568	810984620.7	804086801.3	2393064241	2282641228	2445572421
Com_15_neg	8Z,11Z,14Z-Eicosatrienoic acid	--	C20 H34 O2	306.25567	14.864	--	--	--	--	--	--	--	--	--	--	Full match	No results	Full match	305.24841	1225399681	330824890.9	1602088757	508546019.3	1642744109	1431900681	1565694490	1671592824	1497377359
Com_18_neg	2-Ketohexanoic acid	--	C6 H10 O3	130.06313	5.923	--	--	HMDB0001864	--	Organic acids and derivatives	Keto acids and derivatives	Medium-chain keto acids and derivatives	--	--	--	No results	No results	Full match	129.05586	1287127988	202860012.3	1289915209	209312468.4	1218743271	1244483460	894856684.1	876337545.3	854294134.8
Com_30_neg	3-Hydroxydecanoic acid	--	C10 H20 O3	188.14136	11.693	--	--	HMDB0002203	--	Organic acids and derivatives	Hydroxy acids and derivatives	Medium-chain hydroxy acids and derivatives	--	--	--	Full match	No results	Full match	187.13414	40178713.49	736709128.5	35708694.84	614769634.5	32923334.45	32265984.82	263501671.5	254820030.1	247412150.6
Com_31_neg	trans-10-Heptadecenoic Acid	--	C17 H32 O2	268.24021	14.812	--	--	--	--	--	--	--	--	--	--	Full match	No results	No results	267.23294	40120219.63	722725206.1	146640364.4	609201154.3	128790358.4	27771876.94	420740873.1	411004480.7	390630453.3
Com_32_neg	11(E)-Eicosenoic Acid	--	C20 H38 O2	310.28709	15.459	--	--	--	--	--	--	--	--	--	--	Full match	No results	Full match	309.27982	395508747.5	371237053.3	354989696.2	384459535.4	499594595	430749474.6	706509861.5	682576516.8	623726229.1
Com_36_neg	Thymidine	Thymidine; Deoxythymidine	C10 H14 N2 O5	302.11122	5.886	cpd:C00214	map00240 Pyrimidine metabolism;map01100 Metabolic pathways	HMDB0000273	--	Nucleosides, nucleotides, and analogues	Pyrimidine nucleosides	Pyrimidine 2'-deoxyribonucleosides	--	--	--	No results	Invalid mass	No results	301.10394	384138084.7	569508996	385234530.6	478507038.7	363052906.5	328425392.9	405136535.8	407764650.8	433198365.4
Com_47_neg	11(Z),14(Z)-Eicosadienoic Acid	--	C20 H36 O2	308.27145	15.145	--	--	--	--	--	--	--	--	--	--	Full match	No results	No results	307.26431	343349487.5	188607201.9	285816774.3	180235748.7	374272986	331874669.7	434809857.1	412138035.4	387924507.4
Com_50_neg	LPG 16:0	--	C22 H45 O9 P	484.27992	14.498	--	--	--	LMGP04050008	--	--	--	Glycerophospholipids [GP]	Glycerophosphoglycerols [GP04]	Monoacylglycerophosphoglycerols [GP0405]	No results	Full match	No results	483.27264	23908300.7	409354554.2	12839076.87	348506437.9	15606246.82	13325798.72	311335911.7	289749438.2	287683802.5
Com_60_neg	Imidazoleacetic acid	Imidazole-4-acetate; Imidazoleacetic acid; 4-Imidazoleacetate	C5 H6 N2 O2	126.043	3.441	cpd:C02835	map00340 Histidine metabolism	HMDB0002024	--	Organoheterocyclic compounds	Azoles	Imidazoles	--	--	--	Full match	No results	Full match	125.03573	228215162.6	271660172.8	304013552.2	341326036	186022064.7	154055164.2	263762658.9	266489465.3	260161637.1
Com_61_neg	Arachidic acid	Icosanoic acid; Eicosanoic acid; Arachidic acid	C20 H40 O2	312.30277	15.848	cpd:C06425	map01040 Biosynthesis of unsaturated fatty acids	HMDB0002212	LMFA01010020	Lipids and lipid-like molecules	Fatty Acyls	Fatty acids and conjugates	Fatty Acyls [FA]	Fatty Acids and Conjugates [FA01]	Straight chain fatty acids [FA0101]	Full match	No results	Full match	311.29556	230247482.4	321595954.4	156999697.1	318638983.5	130507188.9	126741837.2	335874626.4	305434845.5	289547022.1
Com_65_neg	PG (16:0/16:1)	--	C38 H73 O10 P	720.495	14.63	--	--	--	--	--	--	--	--	--	--	No results	Full match	No results	719.48767	1977161.771	758403.0521	1853619.557	137923068.5	310023442	3120824.483	1581341.837	1501586.308	2628761.39
Com_68_neg	all-cis-4,7,10,13,16-Docosapentaenoic acid	--	C22 H34 O2	330.25576	14.825	--	--	--	--	--	--	--	--	--	--	Full match	No results	Full match	329.24844	140561697.8	222041799.5	167979245.1	173313213.4	166637403.2	149721785	223663112.8	273400832.4	263879395.8
Com_70_neg	3-Methyl-2-oxobutanoic acid	3-Methyl-2-oxobutanoic acid; 3-Methyl-2-oxobutyric acid; 3-Methyl-2-oxobutanoate; 2-Oxo-3-methylbutanoate; 2-Oxoisovalerate; 2-Oxoisopentanoate; alpha-Ketovaline; 2-Ketovaline; 2-Keto-3-methylbutyric acid	C5 H8 O3	116.0474	2.696	cpd:C00141	map00280 Valine, leucine and isoleucine degradation;map00290 Valine, leucine and isoleucine biosynthesis;map00770 Pantothenate and CoA biosynthesis;map01100 Metabolic pathways;map01210 2-Oxocarboxylic acid metabolism;map01230 Biosynthesis of amino acids	HMDB0000019	--	Organic acids and derivatives	Keto acids and derivatives	Short-chain keto acids and derivatives	--	--	--	No results	No results	Full match	115.04015	263292502	60662248.24	240724562.5	62192429.5	227474060.4	197645998.1	160607542.4	184708256.7	145410460.2
Com_75_neg	alpha-Ketoglutaric acid	2-Oxoglutarate; Oxoglutaric acid; 2-Ketoglutaric acid; alpha-Ketoglutaric acid	C5 H6 O5	146.02172	1.225	cpd:C00026	map00020 Citrate cycle (TCA cycle);map00040 Pentose and glucuronate interconversions;map00053 Ascorbate and aldarate metabolism;map00220 Arginine biosynthesis;map00250 Alanine, aspartate and glutamate metabolism;map00340 Histidine metabolism;map00430 Taurine and hypotaurine metabolism;map00471 D-Glutamine and D-glutamate metabolism;map00630 Glyoxylate and dicarboxylate metabolism;map00650 Butanoa…	HMDB0000208	--	Organic acids and derivatives	Keto acids and derivatives	Gamma-keto acids and derivatives	--	--	--	No results	No results	Full match	145.01442	223062084.9	2537674.652	232655301.4	6667107.738	248902680.2	190568758.4	153638352.3	139189411	140505338.7
Com_78_neg	PE (18:0/16:1)	--	C39 H76 N O8 P	717.53178	16.21	--	--	--	--	--	--	--	--	--	--	No results	Full match	No results	716.52429	111083632.2	112253394.7	9620300.627	4839904.151	99393186.87	211722907.7	117839102.4	238627466.8	1663699.043
Com_85_neg	Docosatrienoic acid	--	C22 H38 O2	334.2872	15.326	--	--	HMDB0002823	--	Lipids and lipid-like molecules	Fatty Acyls	Fatty acids and conjugates	--	--	--	Full match	No results	No results	333.28006	88246603.45	121458267.3	71466589.88	136998632.7	112644509.5	93540918.74	210393171.2	198346966.8	179254853.3
Com_92_neg	Docosanoic acid	Docosanoic acid; Docosanoate; Behenic acid	C22 H44 O2	340.33412	16.408	cpd:C08281	map01040 Biosynthesis of unsaturated fatty acids	HMDB0000944	LMFA01010022	Lipids and lipid-like molecules	Fatty Acyls	Fatty acids and conjugates	Fatty Acyls [FA]	Fatty Acids and Conjugates [FA01]	Straight chain fatty acids [FA0101]	Full match	No results	No results	339.32672	132434848.8	183862756.8	92557883.15	193597693.2	61962309.68	73520487.31	178110755.2	165819750.6	147707436
Com_104_neg	Methylmalonate	Methylmalonate; Methylmalonic acid	C4 H6 O4	118.02674	1.232	cpd:C02170	map00240 Pyrimidine metabolism;map00280 Valine, leucine and isoleucine degradation;map00640 Propanoate metabolism	HMDB0000202	--	Organic acids and derivatives	Carboxylic acids and derivatives	Dicarboxylic acids and derivatives	--	--	--	No results	No results	Full match	117.01942	130286739.2	9496393.915	134873457.7	12038427.47	118873990.2	172519860.7	85647257.36	92784753.4	97510014.99
Com_110_neg	Erucic acid	Erucic acid; (13Z)-Docosenoic acid; cis-13-Docosenoic acid	C22 H42 O2	338.31864	15.97	cpd:C08316	map01040 Biosynthesis of unsaturated fatty acids	HMDB0002068	--	Lipids and lipid-like molecules	Fatty Acyls	Fatty acids and conjugates	--	--	--	Full match	No results	Full match	337.31146	62420180.43	121400018.2	47614482.72	117019488.9	65084745.72	54849585.18	152625590.4	135308120.4	137855376.7
Com_130_neg	cis-2-Decenoic acid	--	C10 H18 O2	170.13079	12.31	--	--	HMDB0010726	--	Lipids and lipid-like molecules	Fatty Acyls	Fatty acids and conjugates	--	--	--	Full match	No results	No results	169.12354	23292308.12	126217469.4	19422063.49	79710231.74	20267107.22	19795002.24	52678455.97	49457600.59	50472155.24
Com_131_neg	Lignoceric Acid	Tetracosanoic acid; Lignoceric acid	C24 H48 O2	368.36532	14.818	cpd:C08320	map01040 Biosynthesis of unsaturated fatty acids	HMDB0002003	LMFA01010024	Lipids and lipid-like molecules	Fatty Acyls	Fatty acids and conjugates	Fatty Acyls [FA]	Fatty Acids and Conjugates [FA01]	Straight chain fatty acids [FA0101]	Full match	No results	No results	367.35818	120864899.1	83203111.71	124683640.4	93788103.32	119266967.1	8395903.723	121358678.9	58535064.88	35838420.69
Com_137_neg	Methyl beta-D-galactopyranoside	Methyl beta-D-galactoside; Methyl beta-D-galactopyranoside	C7 H14 O6	194.07904	1.559	cpd:C03619	map02010 ABC transporters	--	--	--	--	--	--	--	--	No results	No results	Full match	193.07191	54030194.71	109787604	58765055.78	51493972.14	53523899.57	60251602.06	56081407.26	33401176.13	120744466.3
Com_139_neg	LPC 18:0	--	C26 H54 N O7 P	583.38521	15.494	--	--	--	LMGP01050076	--	--	--	Glycerophospholipids [GP]	Glycerophosphocholines [GP01]	Monoacylglycerophosphocholines [GP0105]	No results	Invalid mass	No results	582.37799	36324854.42	89398677.31	31777108.85	86594884.89	34876267.02	33457985.09	119864480.8	113336160.9	111854466.2
Com_144_neg	13,14-Dihydro prostaglandin E1	--	C20 H36 O5	338.24327	14.876	--	--	--	--	--	--	--	--	--	--	Invalid mass	No results	No results	337.23605	81446523.36	78157792.28	77163322.54	111441508.5	107292601.7	93150880.97	104044069.1	115761141.4	113506139.7
Com_148_neg	Prostaglandin A1 ethyl ester	--	C22 H36 O4	364.25902	14.998	--	--	--	--	--	--	--	--	--	--	Invalid mass	No results	No results	363.25171	105116476.7	45848043.15	100307364.1	49790692.65	113033861.3	111374992.9	104879951.8	109459252.2	102107993.3
Com_149_neg	N1-{3-[2-(2-pyridyl)ethyl]phenyl}-4-chlorobenzene-1-sulfonamide	--	C19 H17 Cl N2 O2 S	372.06678	10.708	--	--	--	--	--	--	--	--	--	--	Invalid mass	No results	No results	371.05948	62221750.17	61713335.79	63615898.09	51406375.06	112734353.2	95635991.28	81257798.14	78710988.81	73825810.32
Com_157_neg	Nervonic acid	(15Z)-Tetracosenoic acid; Nervonic acid; (Z)-15-Tetracosenoic acid	C24 H46 O2	366.34978	16.526	cpd:C08323	map01040 Biosynthesis of unsaturated fatty acids	HMDB0002368	LMFA01030092	Lipids and lipid-like molecules	Fatty Acyls	Fatty acids and conjugates	Fatty Acyls [FA]	Fatty Acids and Conjugates [FA01]	Unsaturated fatty acids [FA0103]	Full match	No results	Full match	365.34256	45868784.92	106656316.7	29731985.68	97361016.97	32583994.43	36360543.22	83137752.53	84790980.79	77018885.59
Com_162_neg	Ethyl chrysanthemumate	--	C12 H20 O2	196.14641	12.84	--	--	--	--	--	--	--	--	--	--	No results	No results	Full match	195.13911	8325502.419	100716618.7	7372632.557	73394744.76	6304222.778	6105529.874	39791725.63	33753041.22	34408619.53
Com_163_neg	(��)19(20)-DiHDPA	--	C22 H34 O4	362.24338	14.688	--	--	--	--	--	--	--	--	--	--	Invalid mass	No results	No results	361.23615	92561012.96	15533214.68	98890700.77	16594865.86	96052960.6	86394354.19	64994811.59	77258257.02	78284381.75
Com_173_neg	LPE 18:1	--	C23 H46 N O7 P	479.30109	15.011	--	--	--	LMGP02050064	--	--	--	Glycerophospholipids [GP]	Glycerophosphoethanolamines [GP02]	Monoacylglycerophosphoethanolamines [GP0205]	No results	Full match	Full match	478.29398	6988674.509	91493916.5	3117621.898	85654029.42	5693959.274	5867304.155	88025716.35	77379428.42	71882294
Com_177_neg	PG (16:0/17:1)	--	C39 H75 O10 P	734.51088	15.715	--	--	--	--	--	--	--	--	--	--	No results	Full match	No results	733.50372	39573171.67	7991890.641	88689667.25	32684206.16	68993266.62	1558487.198	42658201.23	3984729.381	1727345.208
Com_179_neg	12-Hydroxydodecanoic acid	12-Hydroxydodecanoic acid; omega-Hydroxydodecanoic acid	C12 H24 O3	216.17259	12.876	cpd:C08317	--	HMDB0002059	--	Organic acids and derivatives	Hydroxy acids and derivatives	Medium-chain hydroxy acids and derivatives	--	--	--	Full match	No results	No results	215.16531	5900796.225	85240804.64	4020335.228	71860805.81	5336157.972	4555770.636	34877639.92	31353253.74	30972441.14
Com_189_neg	LPC 16:0	--	C24 H50 N O7 P	555.35363	14.97	--	--	--	LMGP01050113	--	--	--	Glycerophospholipids [GP]	Glycerophosphocholines [GP01]	Monoacylglycerophosphocholines [GP0105]	No results	Invalid mass	No results	554.34619	21622429.88	32587302.56	15662576.89	30616629.06	27745604.28	25528994.09	72065859.47	80143511.7	68229036.24
Com_217_neg	cholesteryl sulfate	--	C27 H46 O4 S	466.31173	15.756	--	--	HMDB0000653	LMST05020016	Lipids and lipid-like molecules	Steroids and steroid derivatives	Cholestane steroids	Sterol Lipids [ST]	Steroid conjugates [ST05]	Sulfates [ST0502]	No results	No results	Full match	465.3045	22491597.5	40714424.13	12023917.62	29033933.69	4828101.427	4236778.812	65363345.93	59150349.97	57744251.4
Com_224_neg	D-Glucuronic acid	D-Glucuronic acid	C6 H10 O7	194.0427	1.359	cpd:C16245	--	HMDB0000127	--	Organic oxygen compounds	Organooxygen compounds	Carbohydrates and carbohydrate conjugates	--	--	--	No results	No results	Full match	193.03525	63299667.25	27897829.15	62573868.67	5963137.618	6710032.784	49323495.63	63640942.61	5352033.471	55324813.3
Com_225_neg	(+/-)12(13)-DiHOME	--	C18 H34 O4	296.235	13.447	--	--	--	--	--	--	--	--	--	--	Invalid mass	No results	No match	295.22766	47668526.98	51648156.82	47557471.64	43201878	45814504.56	31440004.51	60917573.32	55823986.59	62539589.78
Com_229_neg	D-Mannitol 1-phosphate	D-Mannitol 1-phosphate	C6 H15 O9 P	262.04897	17.031	cpd:C00644	map00051 Fructose and mannose metabolism	--	--	--	--	--	--	--	--	Invalid mass	No results	No results	261.0416	28535020.88	42216582.39	7491076.376	21968589.92	33887474.04	59587993.1	28693084.74	16584718.36	28134144.8
Com_237_neg	PG (18:0/16:1)	--	C40 H77 O10 P	748.52665	16.071	--	--	--	--	--	--	--	--	--	--	No results	Full match	No results	747.51941	26898218.1	2578353.41	58108373.65	27211008.62	54584183.03	282590.0464	29355908.63	1751637.572	257261.5041
Com_240_neg	Hippuric acid	Hippurate; Hippuric acid; N-Benzoylglycine; Benzoylaminoacetic acid	C9 H9 N O3	179.05832	2.371	cpd:C01586	map00360 Phenylalanine metabolism	HMDB0000714	--	Benzenoids	Benzene and substituted derivatives	Benzoic acids and derivatives	--	--	--	No results	No results	Full match	178.05104	11605189.12	53207209.89	12909600.19	57849995.15	10324435.64	11123359.05	30463468.71	30166982.53	27278862.08
Com_249_neg	Melanin	Melanin	C18 H10 N2 O4	318.06503	1.206	cpd:C05606	map04916 Melanogenesis	HMDB0004068	--	Benzenoids	Anthracenes	_	--	--	--	No results	No results	Full match	317.0575	54392156.42	54575403.7	46757461.75	38122421	44624516.61	40058553.58	45611451.68	50375640.75	46219282.46
Com_250_neg	Lysopc 17:0	--	C25 H52 N O7 P	509.34808	15.497	--	--	--	--	--	--	--	--	--	--	No results	No results	Full match	508.34085	15551735.38	38062504.84	13672158.44	32702722.86	14194908.82	11672364.4	54088490.86	48540703.36	49181305.7
Com_259_neg	13Z,16Z-Docosadienoic Acid	--	C22 H40 O2	336.30295	15.6	--	--	--	--	--	--	--	--	--	--	Full match	No results	No results	335.29575	18783938.42	27872631.35	16110826.73	31372336.52	24300179.71	20159930.32	52998831.81	48448218.37	46426391.35
Com_263_neg	2'-O-Methyluridine	--	C10 H14 N2 O6	258.08526	5.554	--	--	--	--	--	--	--	--	--	--	No results	Full match	Full match	257.07813	51464996.79	37700229.15	44802311.53	33919374.17	45155964.19	38777876.51	43781335.03	41272314.78	35408390.86
Com_266_neg	LPG 18:1	--	C24 H47 O9 P	510.2957	14.602	--	--	--	LMGP04050006	--	--	--	Glycerophospholipids [GP]	Glycerophosphoglycerols [GP04]	Monoacylglycerophosphoglycerols [GP0405]	No results	Full match	Full match	509.28842	2733980.544	50845037.91	1465129.231	50360090.29	2709685.207	2020754.408	38442327.21	41309181.62	37039758.35
Com_279_neg	PE (16:1/18:1)	--	C39 H74 N O8 P	715.5161	16.938	--	--	--	--	--	--	--	--	--	--	No results	Full match	No results	714.50891	349174.0926	340403.4717	350489.5363	24610409.34	47787552.06	316310.4986	326602.1434	324402.7008	320870.8048
Com_281_neg	8-iso-15-keto Prostaglandin F2��	--	C20 H32 O5	388.1957	6.104	--	--	--	--	--	--	--	--	--	--	Invalid mass	No results	No results	387.18842	4740933.155	47770336.24	3587057.172	35001741.64	4879756.676	4166661.187	16970479.11	9988584.077	14671274.36
Com_283_neg	PG (16:1/18:1)	--	C40 H75 O10 P	746.51083	15.252	--	--	--	--	--	--	--	--	--	--	No results	Full match	No results	745.5036	24349592	2139137.219	47525619.61	1068780.714	1327082.818	373549.0085	23508834.47	684461.4495	609432.6127
Com_291_neg	SDMA	--	C8 H18 N4 O2	202.14286	1.717	--	--	HMDB0003334	--	Organic acids and derivatives	Carboxylic acids and derivatives	Amino acids, peptides, and analogues	--	--	--	No results	No results	Full match	201.13557	33647470.45	26424038.03	28443540.09	25723409.31	31792416.16	26477668.97	45938950.41	29707635.86	29943555.31
Com_296_neg	LPG 18:0	--	C24 H49 O9 P	512.3114	14.919	--	--	--	LMGP04050009	--	--	--	Glycerophospholipids [GP]	Glycerophosphoglycerols [GP04]	Monoacylglycerophosphoglycerols [GP0405]	No results	Full match	No results	511.30408	2030736.172	45115311.3	1520165.813	42398928.15	979815.0246	917104.5849	31606428.55	28731273.08	29125919.04
Com_305_neg	Homovanillic acid	Homovanillate; Homovanillic acid; 3-Methoxy-4-hydroxyphenylacetate	C9 H10 O4	182.05799	2.248	cpd:C05582	map00350 Tyrosine metabolism;map01100 Metabolic pathways;map04728 Dopaminergic synapse	HMDB0000118	--	Benzenoids	Phenols	Methoxyphenols	--	--	--	No results	No results	Full match	181.0507	35918964.84	4744226.022	43945778.15	3930927.556	35596999.11	43628885.55	28166412.15	28415592.02	28338592.51
Com_347_neg	Isorhapontigenin	--	C15 H14 O4	258.08527	4.959	--	--	HMDB0128522	--	Phenylpropanoids and polyketides	Stilbenes	_	--	--	--	Invalid mass	Invalid mass	No match	257.078	23599285.85	30057072.36	29176127.23	35552353.43	22735280.66	16216549.15	31214107.39	28001835.31	26634120.45
Com_350_neg	L-Glutathione oxidized	--	C20 H32 N6 O12 S2	612.14442	6.309	--	--	--	--	--	--	--	--	--	--	Invalid mass	No results	No results	611.13715	12909317.02	35326610.34	12667980.93	24479868.75	10915701.12	8025049.284	19213846.14	18214177.56	16185140.92
Com_376_neg	LysoPC 18:0	--	C26 H54 N O7 P	523.36386	15.502	--	--	--	--	--	--	--	--	--	--	No results	No results	Full match	522.35638	6861803.115	20575400.16	5042245.855	13296822.62	5047944.61	4935307.845	31332276.25	21557423.92	20225683.17
Com_381_neg	PC (16:0/18:2)	--	C42 H80 N O8 P	817.58411	15.556	--	--	--	LMGP01010592	--	--	--	Glycerophospholipids [GP]	Glycerophosphocholines [GP01]	Diacylglycerophosphocholines [GP0101]	No results	Invalid mass	No results	816.57733	27630005.58	25826893.76	4890523.542	3749802.351	16375752.28	8127885.42	30960562.36	11109064.5	2504644.83
Com_420_neg	PE (16:1/17:1)	--	C38 H72 N O8 P	701.50045	16.54	--	--	--	--	--	--	--	--	--	--	No results	Full match	No results	700.49329	12381552.52	1497547.012	27699846.85	11713502.7	26069316.15	236048.6492	11885283.26	423273.1794	225781.4366
Com_421_neg	(R)-3-Hydroxy myristic acid	--	C14 H28 O3	244.20386	12.877	--	--	--	--	--	--	--	--	--	--	Full match	No results	No results	243.19655	3539881.067	27586817.66	2385681.882	23431414.57	2540185.955	2690674.35	11571828.3	11549595.5	10405978.98
Com_470_neg	Lysopa 16:0	--	C19 H39 O7 P	410.24263	14.577	--	--	--	--	--	--	--	--	--	--	No results	No results	Full match	409.23566	10778609	23447250.3	13025476.03	21757553.28	12969519.27	11987168.38	16483727.86	20084476.48	18223378.98
Com_490_neg	FAHFA (18:0/20:2)	--	C38 H70 O4	590.52528	15.35	--	--	--	--	--	--	--	--	--	--	No results	Full match	No results	589.5177	12605942.66	10654189.92	8988003.388	17244368.56	14749838.65	10278094.39	19309628.24	21558234.04	18790727.05
Com_491_neg	LPG 17:1	--	C23 H45 O9 P	496.28037	14.448	--	--	--	LMGP04050036	--	--	--	Glycerophospholipids [GP]	Glycerophosphoglycerols [GP04]	Monoacylglycerophosphoglycerols [GP0405]	No results	Full match	No results	495.27313	4010504.987	21476812.65	1543135.821	19589989.3	1659615.915	1881724.037	16154242.35	15562358.36	13906335.16
Com_510_neg	gamma-Glutamylmethionine	--	C10 H18 N2 O5 S	278.09355	1.962	--	--	HMDB0034367	--	Organic acids and derivatives	Carboxylic acids and derivatives	Amino acids, peptides, and analogues	--	--	--	No results	Full match	No results	277.08618	18223435.71	1597365.33	15777211.55	1054780.656	18487938.93	20249597.68	13923857.4	12009196.82	2562688.635
Com_513_neg	Feruloylcholine	--	C15 H22 N O4	280.15471	14.692	--	--	HMDB0032800	--	Phenylpropanoids and polyketides	Cinnamic acids and derivatives	Hydroxycinnamic acids and derivatives	--	--	--	No results	No results	Full match	279.14734	18212752.89	384725.5048	493792.4097	1944581.532	11392270.44	442616.0372	3548015.132	9745345.016	20113350.7
Com_524_neg	13(S)-HOTrE	13(S)-HOT; (9Z,11E,15Z)-(13S)-Hydroxyoctadeca-9,11,15-trienoate; (9Z,11E,15Z)-(13S)-13-Hydroxyoctadeca-9,11,15-trienoic acid; (9Z,11E,13S,15Z)-13-Hydroxyoctadeca-9,11,15-trienoic acid; 13(S)-HOTrE	C18 H30 O3	294.21955	13.897	cpd:C16316	map00592 alpha-Linolenic acid metabolism	--	--	--	--	--	--	--	--	Full match	No results	Full match	293.21225	4770542.084	19551703.55	3686143.17	14341006.31	3423377.529	3341216.09	10581789.02	9715590.438	10148780.62
Com_530_neg	PG (16:1/16:1)	--	C38 H71 O10 P	718.47938	16.552	--	--	--	LMGP04010967	--	--	--	Glycerophospholipids [GP]	Glycerophosphoglycerols [GP04]	Diacylglycerophosphoglycerols [GP0401]	No results	Full match	No results	717.4718	790392.7185	15679212.06	318235.6019	19246788.87	225011.5191	365664.3125	6837977.976	7910698.77	6888080.711
Com_535_neg	Pyridoxamine	Pyridoxamine; PM	C8 H12 N2 O2	168.08992	2.923	cpd:C00534	map00750 Vitamin B6 metabolism;map01100 Metabolic pathways;map04977 Vitamin digestion and absorption	HMDB0001431	--	Organoheterocyclic compounds	Pyridines and derivatives	Pyridoxamines	--	--	--	No results	No results	Full match	167.08263	18051090.55	14569981.93	18706955.09	12649879.82	15153825.62	14571531.78	15465903.77	11878905.21	14971930.12
Com_543_neg	L-Ornithine	L-Ornithine; (S)-2,5-Diaminovaleric acid; (S)-2,5-Diaminopentanoic acid; (S)-2,5-Diaminopentanoate	C5 H12 N2 O2	132.0899	1.232	cpd:C00077	map00220 Arginine biosynthesis;map00330 Arginine and proline metabolism;map00472 D-Arginine and D-ornithine metabolism;map00480 Glutathione metabolism;map01100 Metabolic pathways;map01210 2-Oxocarboxylic acid metabolism;map01230 Biosynthesis of amino acids;map02010 ABC transporters	HMDB0000214	--	Organic acids and derivatives	Carboxylic acids and derivatives	Amino acids, peptides, and analogues	--	--	--	No results	No results	Full match	131.0826	17255656.36	18543649.73	18526117.42	17783752.5	16419421.16	16887970.76	17509504.34	16944220.18	15944599.59
Com_547_neg	FAHFA (18:1/20:3)	--	C38 H66 O4	586.49384	14.999	--	--	--	--	--	--	--	--	--	--	No results	Full match	No results	585.48657	18322954.62	2742367.814	15373941.53	3159837.45	16705468.87	15888834.47	17579628.54	16597095.17	14913187.15
Com_550_neg	5-Methyldeoxycytidine	--	C10 H15 N3 O4	241.10619	4.948	--	--	HMDB0002224	--	Nucleosides, nucleotides, and analogues	Pyrimidine nucleosides	Pyrimidine 2'-deoxyribonucleosides	--	--	--	Full match	No results	Full match	240.09895	18182701.89	16157275.75	14415981.87	13514730.89	17157516.27	13820058.24	16136500.67	16050735.39	14373078.9
Com_556_neg	LPC 18:1	--	C26 H52 N O7 P	581.36969	15.098	--	--	--	LMGP01050138	--	--	--	Glycerophospholipids [GP]	Glycerophosphocholines [GP01]	Monoacylglycerophosphocholines [GP0105]	No results	Invalid mass	No results	580.36273	6039141.547	9984738.152	4059434.731	9299097.732	9195261.941	8152241.155	18046837.82	17893696.64	17785567.05
Com_566_neg	FAHFA (16:0/18:2)	--	C34 H62 O4	534.46235	14.874	--	--	--	--	--	--	--	--	--	--	No results	Full match	No results	533.45532	8967184.043	8212131.463	8457429.2	15599273.59	15312136.55	10747032.89	17419409.84	16944059.9	16940595.2
Com_627_neg	Hesperetin	Hesperetin; 3',5,7-Trihydroxy-4'-methoxyflavanone	C16 H14 O6	302.08154	11.693	cpd:C01709	--	HMDB0005782	LMPK12140003	Phenylpropanoids and polyketides	Flavonoids	O-methylated flavonoids	Polyketides [PK]	Flavonoids [PK12]	Flavanones [PK1214]	Invalid mass	No results	No results	301.07428	839064.8884	14581489.42	452416.5672	11067346.68	415053.4593	469650.9406	4113795.182	4080476.712	3483372.532
Com_628_neg	FAHFA (18:2/20:4)	--	C38 H62 O4	582.46287	14.687	--	--	--	--	--	--	--	--	--	--	No results	Full match	No results	581.45557	14197032.23	365038.2121	14581282.65	356553.3739	9943566.677	10754587.75	7953696.626	7489498.783	7070513.681
Com_667_neg	Deoxyadenosine	Deoxyadenosine; 2'-Deoxyadenosine	C10 H13 N5 O3	311.12291	7.151	cpd:C00559	map00230 Purine metabolism;map01100 Metabolic pathways	HMDB0000050	--	Nucleosides, nucleotides, and analogues	Purine nucleosides	_	--	--	--	No results	Invalid mass	No match	310.11569	621440.7967	13370636.14	437969.276	9240051.485	442495.7804	600596.1441	3922493.958	3590293.132	3055435.582
Com_670_neg	PE (14:0/16:1)	--	C35 H68 N O8 P	661.46898	15.568	--	--	--	--	--	--	--	--	--	--	No results	Full match	No results	660.46179	5334790.099	460849.7352	13249389.02	5121639.337	12044238.21	290522.7088	5516810.95	318575.826	290847.7721
Com_695_neg	6��-Prostaglandin I1	--	C20 H34 O5	354.24071	12.772	--	--	--	--	--	--	--	--	--	--	Full match	No results	Full match	353.23358	12252632.27	10046386.13	11384522.26	10228444.76	11226799.96	7467923.363	10098543.9	10452132.43	11449730.59
Com_699_neg	cis-Aconitic acid	cis-Aconitate; cis-Aconitic acid	C6 H6 O6	174.01646	1.982	cpd:C00417	map00020 Citrate cycle (TCA cycle);map00630 Glyoxylate and dicarboxylate metabolism;map01100 Metabolic pathways;map01210 2-Oxocarboxylic acid metabolism	HMDB0000072	--	Organic acids and derivatives	Carboxylic acids and derivatives	Tricarboxylic acids and derivatives	--	--	--	No results	No results	Full match	173.00919	4418928.077	616201.7561	4684752.057	582624.3944	12123948.93	8349915.941	3147484.963	3647955.6	5881195.319
Com_706_neg	10-Hydroxydecanoic acid	10-Hydroxydecanoic acid; 10-Hydroxydecanoate	C10 H20 O3	188.14139	10.696	cpd:C02774	--	--	--	--	--	--	--	--	--	No results	No results	Full match	187.13412	11675392.22	6001376.858	11801719.98	5801657.983	10245754.26	10174443.25	8978477.415	10072262.33	8133721.818
Com_771_neg	PE (17:1/18:1)	--	C40 H76 N O8 P	729.53189	15.964	--	--	--	--	--	--	--	--	--	--	No results	Full match	No results	728.52448	3957173.24	3961430.583	618959.9563	288463.4388	3433144.338	7608554.09	2857828.973	10481804	310520.3311
Com_779_neg	D-Phenylalanine	D-Phenylalanine; D-alpha-Amino-beta-phenylpropionic acid	C9 H11 N O2	165.07908	0.515	cpd:C02265	map00360 Phenylalanine metabolism;map04742 Taste transduction	--	--	--	--	--	--	--	--	No results	No results	Full match	164.07179	3441071.739	5661108.138	3509954.39	6375508.161	3052503.995	6804653.831	2415730.097	6997784.084	10415744.17
Com_787_neg	PE (18:1/18:1)	--	C41 H78 N O8 P	743.5481	16.469	--	--	--	LMGP02010109	--	--	--	Glycerophospholipids [GP]	Glycerophosphoethanolamines [GP02]	Diacylglycerophosphoethanolamines [GP0201]	No results	Full match	No results	742.5401	4998323.329	6201089.062	1477077.703	1074537.733	6121476.152	7768322.357	6579324.151	10228773.42	886539.9824
Com_795_neg	19-Nortestosterone	--	C18 H26 O2	274.19337	13.858	--	--	HMDB0002725	LMST02010044	Lipids and lipid-like molecules	Steroids and steroid derivatives	Estrane steroids	Sterol Lipids [ST]	Steroids [ST02]	C18 steroids (estrogens) and derivatives [ST0201]	No results	No results	Full match	273.18604	736744.9986	9978775.838	563631.766	7028149.643	820705.575	699574.5156	3781059.973	3495900.289	3058141.594
Com_797_neg	S-Adenosylhomocysteine	S-Adenosyl-L-homocysteine; S-Adenosylhomocysteine	C14 H20 N6 O5 S	384.1217	5.521	cpd:C00021	map00270 Cysteine and methionine metabolism;map01100 Metabolic pathways;map01230 Biosynthesis of amino acids	HMDB0000939	--	Nucleosides, nucleotides, and analogues	5'-deoxyribonucleosides	5'-deoxy-5'-thionucleosides	--	--	--	Full match	No results	Full match	383.11453	5379223.116	9966960.332	3484015.817	4459118.675	7582871.884	3777923.147	6194053.996	7619665.339	5888209.722
Com_807_neg	Isoproterenol	Isoproterenol; Isoprenaline	C11 H17 N O3	211.12099	9.728	cpd:C07056	map04261 Adrenergic signaling in cardiomyocytes	--	--	--	--	--	--	--	--	No results	No results	Full match	210.11374	5351058.468	5528009.83	9782739.427	5854234.241	7687386.653	6158224.977	6265692.177	6504766.949	5960947.318
Com_811_neg	PE (16:0/15:1)	--	C36 H70 N O8 P	675.48454	16.135	--	--	--	--	--	--	--	--	--	--	No results	Full match	No results	674.47742	4022619.822	458167.4472	9697738.848	4302854.401	6636497.309	269620.0205	3866088.57	251435.1388	258154.156
Com_824_neg	FAHFA (2:0/18:0)	--	C20 H38 O4	342.27692	14.42	--	--	--	--	--	--	--	--	--	--	No results	Full match	No results	341.26981	7013574.036	5839145.395	6481716.435	6466981.506	6181829.296	6525693.697	9544228.917	9422808.592	7781024.621
Com_839_neg	GlcADG (18:1-18:1)	--	C45 H80 O11	796.57228	16.047	--	--	--	--	--	--	--	--	--	--	No results	Full match	No results	795.565	7896998.675	5635390.099	7361953.872	7669122.587	9321411.604	6545227.082	560522.7924	3791251.684	8289075.14
Com_866_neg	gamma-Nonanolactone	--	C9 H16 O2	156.11519	11.229	--	--	--	--	--	--	--	--	--	--	No results	No results	Full match	155.10797	8772060.356	2375975.551	7655374.415	2557052.183	8628098.47	6243145.11	4503049.602	4680650.017	4986562.657
Com_867_neg	Deoxycholic acid	Deoxycholic acid; Deoxycholate; 3alpha,12alpha-Dihydroxy-5beta-cholanate; 3alpha,12alpha-Dihydroxy-5beta-cholanic acid	C24 H40 O4	392.29016	15.461	cpd:C04483	map04976 Bile secretion	HMDB0000626	LMST04010040	Lipids and lipid-like molecules	Steroids and steroid derivatives	Bile acids, alcohols and derivatives	Sterol Lipids [ST]	Bile acids and derivatives [ST04]	C24 bile acids, alcohols, and derivatives [ST0401]	Invalid mass	No results	No results	391.28287	5325846.914	4071446.014	3803351.339	5363937.217	6688265.575	6292842.169	8757720.792	7029496.642	8347763.991
Com_873_neg	(+/-)10(11)-EpDPA	--	C22 H32 O3	344.23513	13.504	--	--	--	--	--	--	--	--	--	--	Full match	No results	Full match	343.22781	4772348.369	8538828.724	4901886.494	5748822.891	2451898.291	3347701.856	6622231.123	5644340.095	4906065.203
Com_877_neg	alpha-Farnesene	alpha-Farnesene; (3E,6E)-alpha-Farnesene	C15 H24	204.18778	13.77	cpd:C09665	--	HMDB0036065	--	Lipids and lipid-like molecules	Prenol lipids	Sesquiterpenoids	--	--	--	No results	No results	Full match	203.18051	516544.5316	8470325.524	502470.3646	5675600.795	656805.1673	539125.6632	2789266.172	2225876.761	2430537.389
Com_892_neg	LPE 18:2	--	C23 H44 N O7 P	477.28581	14.706	--	--	--	LMGP02050041	--	--	--	Glycerophospholipids [GP]	Glycerophosphoethanolamines [GP02]	Monoacylglycerophosphoethanolamines [GP0205]	No results	Full match	Full match	476.27866	1673661.582	8154287.742	977458.3112	6099353.775	889015.5787	876155.0718	7360323.733	6802184.952	5325497.057
Com_911_neg	L-Ascorbate	Ascorbate; Ascorbic acid; L-Ascorbate; L-Ascorbic acid; Vitamin C	C6 H8 O6	176.03204	0.032	cpd:C00072	map00053 Ascorbate and aldarate metabolism;map00480 Glutathione metabolism;map01100 Metabolic pathways;map04066 HIF-1 signaling pathway;map04977 Vitamin digestion and absorption	HMDB0000044	--	Organoheterocyclic compounds	Dihydrofurans	Furanones	--	--	--	No results	No results	Full match	175.02475	7907295.778	25675.34942	1074388.448	4567534.881	2117684.226	8983.937565	1304993.003	2487.860708	941939.8374
Com_945_neg	PC (18:1e/2:0)	--	C28 H56 N O7 P	609.40137	15.616	--	--	--	--	--	--	--	--	--	--	No results	Invalid mass	No results	608.39423	876705.1042	3542372.428	1083750.936	3483265.079	2321412.647	1422864.074	7397702.704	6944426.543	7181938.562
Com_952_neg	Deoxyadenosine diphosphate (dADP)	--	C10 H15 N5 O9 P2	411.02999	8.321	--	--	--	--	--	--	--	--	--	--	Invalid mass	No results	No results	410.02289	2192840.79	7323422.567	1595638.307	4613257.246	1639347.999	1411924.408	2193876.133	2892296.802	2538585.112
Com_962_neg	ent-8-iso Prostaglandin F2��	--	C20 H34 O5	354.23825	13.453	--	--	--	--	--	--	--	--	--	--	Invalid mass	No results	No results	353.23108	632251.6498	6911221.568	486425.1073	7182960.981	863810.4124	645384.2238	2953375.062	3186869.773	2861547.957
Com_975_neg	Hydrocortisone acetate	Cortisol 21-acetate; Hydrocortisone acetate; Cortell	C23 H32 O6	404.21989	11.301	cpd:C02821	--	HMDB0000063	--	Lipids and lipid-like molecules	Steroids and steroid derivatives	Hydroxysteroids	--	--	--	No results	No results	Full match	403.21259	7033928.775	6539526.09	6203740.035	5703623.113	6450908.056	6184263.882	4850830.98	6617492.58	6315304.484
Com_986_neg	Cyclohexaneacetic acid	--	C8 H14 O2	142.09951	10.428	--	--	HMDB0031403	--	Organic acids and derivatives	Carboxylic acids and derivatives	Carboxylic acids	--	--	--	No results	No results	Full match	141.09225	2100039.213	6931561.599	1840124.408	5141812.887	1614076.08	1819463.322	2694133.357	2756653.392	2841076.379
Com_1060_neg	SM (d14:1/20:0)	--	C39 H79 N2 O6 P	762.58952	16.929	--	--	--	--	--	--	--	--	--	--	No results	Invalid mass	No results	761.58191	554180.943	347698.6461	383095.6285	6182498.536	2715856.774	328677.4622	541936.7763	674629.3346	350721.4622
Com_1073_neg	3-(3-Methoxyphenyl)propionic acid	--	C10 H12 O3	180.07873	7.844	--	--	HMDB0011751	--	Phenylpropanoids and polyketides	Phenylpropanoic acids	_	--	--	--	No results	No results	Full match	179.07146	718045.9939	6044751.691	741983.1017	4456771.038	875559.0872	763123.1767	2244038.541	2173575.236	1913728.455
Com_1093_neg	PE (18:0/20:4)	--	C43 H78 N O8 P	767.54721	16.41	--	--	--	LMGP02010129	--	--	--	Glycerophospholipids [GP]	Glycerophosphoethanolamines [GP02]	Diacylglycerophosphoethanolamines [GP0201]	No results	Full match	No results	766.53979	2928022.743	2749637.775	1056787.083	671618.0281	2424164.044	2892057.149	1948336.484	5884412.486	451243.949
Com_1098_neg	PE (17:1/17:1)	--	C39 H74 N O8 P	715.51623	15.442	--	--	--	--	--	--	--	--	--	--	No results	Full match	No results	714.50934	2487134.44	1526950.623	549769.7993	730018.8151	1541469.099	2205660.043	2173682.457	5769391	574806.3494
Com_1103_neg	LPA 18:0	--	C21 H43 O7 P	438.27456	15.5	--	--	--	LMGP10050043	--	--	--	Glycerophospholipids [GP]	Glycerophosphates [GP10]	Monoacylglycerophosphates [GP1005]	No results	Full match	Full match	437.26721	1118260.125	3501776.535	1197933.344	4035126.313	891925.4979	855949.768	5622450.467	5730563.047	5148509.547
Com_1142_neg	N-Acetylneuraminic acid	N-Acetylneuraminate; N-Acetylneuraminic acid; 5-Acetamido-3,5-dideoxy-D-glycero-D-galacto-2-nonulosonic acid; Neu5Ac	C11 H19 N O9	309.10713	7.187	cpd:C00270	map00520 Amino sugar and nucleotide sugar metabolism;map01100 Metabolic pathways	HMDB0000230	--	Organic oxygen compounds	Organooxygen compounds	Carbohydrates and carbohydrate conjugates	--	--	--	No results	No results	Full match	308.09991	1211579.086	5328779.872	1384400.139	4155564.518	1016321.233	1158602.95	2374923.341	2225471.517	2204471.424
Com_1143_neg	LPC 20:0	--	C28 H58 N O7 P	611.41348	16.075	--	--	--	LMGP01050045	--	--	--	Glycerophospholipids [GP]	Glycerophosphocholines [GP01]	Monoacylglycerophosphocholines [GP0105]	No results	Invalid mass	No results	610.40594	1285996.206	4644029.465	1773623.053	5327080.222	1117410.913	1339887.541	5042409.049	5163178.666	2096797.485
Com_1237_neg	PC (16:0/20:4)	--	C44 H80 N O8 P	841.58412	15.173	--	--	--	LMGP01010629	--	--	--	Glycerophospholipids [GP]	Glycerophosphocholines [GP01]	Diacylglycerophosphocholines [GP0101]	No results	Invalid mass	No results	840.57684	4555392.605	3854361.644	1340673.506	664304.8045	2688906.186	1571862.359	4171035.604	2547819.405	482580.2038
Com_1238_neg	gamma-Glutamylcysteine	gamma-L-Glutamyl-L-cysteine; L-gamma-Glutamylcysteine; 5-L-Glutamyl-L-cysteine; gamma-Glutamylcysteine	C8 H14 N2 O5 S	250.06272	8.845	cpd:C00669	map00480 Glutathione metabolism;map01100 Metabolic pathways;map04216 Ferroptosis	HMDB0001049	--	Organic acids and derivatives	Carboxylic acids and derivatives	Amino acids, peptides, and analogues	--	--	--	No results	No results	Full match	249.05499	1946264.565	2776056.881	1688089.478	1574597.378	3400871.069	4555163.949	2921543.722	2506314.764	2551438.223
Com_1251_neg	PG (16:0/18:0)	--	C40 H79 O10 P	750.54217	16.791	--	--	--	LMGP04010907	--	--	--	Glycerophospholipids [GP]	Glycerophosphoglycerols [GP04]	Diacylglycerophosphoglycerols [GP0401]	No results	Full match	No results	749.53473	315930.7936	304352.341	337398.0465	1957394.742	4464156.399	300646.3164	304594.8022	285784.967	288070.2406
Com_1254_neg	Nor-9-carboxy-��9-THC	--	C21 H28 O4	344.19878	11.301	--	--	--	--	--	--	--	--	--	--	Full match	No results	No results	343.19168	4430476.334	4436632.075	4231869.585	3436897.448	4060401.913	3628804.268	4413901.828	4143135.524	4256862.758
Com_1263_neg	L-Tryptophan	L-Tryptophan; Tryptophan; (S)-alpha-Amino-beta-(3-indolyl)-propionic acid	C11 H12 N2 O2	204.09	0.514	cpd:C00078	map00260 Glycine, serine and threonine metabolism;map00380 Tryptophan metabolism;map00400 Phenylalanine, tyrosine and tryptophan biosynthesis;map00970 Aminoacyl-tRNA biosynthesis;map01100 Metabolic pathways;map01210 2-Oxocarboxylic acid metabolism;map01230 Biosynthesis of amino acids;map04726 Serotonergic synapse;map04974 Protein digestion and absorption;map04978 Mineral absorption;map05143 Afric…	HMDB0000929	--	Organoheterocyclic compounds	Indoles and derivatives	Indolyl carboxylic acids and derivatives	--	--	--	No results	No results	Full match	203.08273	1145599.171	1863174.805	2285481.59	2860161.394	2442165.077	3832996.917	2049303.325	1935948.63	4375127.66
Com_1268_neg	PC (16:0/18:1)	--	C42 H82 N O8 P	819.5997	16.818	--	--	--	LMGP01010581	--	--	--	Glycerophospholipids [GP]	Glycerophosphocholines [GP01]	Diacylglycerophosphocholines [GP0101]	No results	Invalid mass	No results	818.59198	1800019.658	1991709.677	592912.7171	1173622.265	4334760.733	2510760.714	2925646.83	2097715.949	465503.2871
Com_1284_neg	LPC 18:2	--	C26 H50 N O7 P	579.35367	14.762	--	--	--	LMGP01050137	--	--	--	Glycerophospholipids [GP]	Glycerophosphocholines [GP01]	Monoacylglycerophosphocholines [GP0105]	No results	Invalid mass	No results	578.34601	1741787.364	1899209.076	1235105.101	1761404.999	2560586	1604368.715	4216025.036	3241483.441	3530167.336
Com_1296_neg	LPG 17:0	--	C23 H47 O9 P	498.29585	14.716	--	--	--	LMGP04050033	--	--	--	Glycerophospholipids [GP]	Glycerophosphoglycerols [GP04]	Monoacylglycerophosphoglycerols [GP0405]	No results	Full match	No results	497.28854	1038006.87	4146539.237	973147.3986	3627218.925	846409.5804	872290.9399	3048111.926	3001064.12	3641687.553
Com_1322_neg	Corchorifatty acid F	--	C18 H32 O5	328.22496	11.84	--	--	HMDB0035919	--	Lipids and lipid-like molecules	Fatty Acyls	Lineolic acids and derivatives	--	--	--	Full match	No results	No results	327.21768	2898396.736	1995682.872	2618094.17	1856570.036	3910048.733	2689734.474	2886035.02	2497632.507	2425985.919
Com_1327_neg	Pentadecanoic Acid	Pentadecanoic acid; Pentadecylic acid; n-Pentadecanoic acid	C15 H30 O2	288.22999	12.479	cpd:C16537	--	HMDB0000826	LMFA01010015	Lipids and lipid-like molecules	Fatty Acyls	Fatty acids and conjugates	Fatty Acyls [FA]	Fatty Acids and Conjugates [FA01]	Straight chain fatty acids [FA0101]	Invalid mass	No results	No results	287.22272	730229.9169	3874690.631	654315.9416	3264295.588	676423.108	839227.4066	1576497.48	1834514.855	1534255.364
Com_1373_neg	FAHFA (20:3/18:2)	--	C38 H64 O4	584.478	14.87	--	--	--	--	--	--	--	--	--	--	No results	Full match	No results	583.47113	2970944.233	782160.2479	2553035.382	713092.1294	3579962.769	2945411.942	2339386.372	2846593.397	3465771.347
Com_1439_neg	LPG 22:6	--	C28 H45 O9 P	556.28008	14.272	--	--	--	LMGP04050016	--	--	--	Glycerophospholipids [GP]	Glycerophosphoglycerols [GP04]	Monoacylglycerophosphoglycerols [GP0405]	No results	Full match	No results	555.27252	1445146.805	1778590.753	860496.4897	1662338.607	1604879.529	1241153.752	3025911.449	3289635.443	2807284.049
Com_1440_neg	LPC 22:0	--	C30 H62 N O7 P	639.44797	16.75	--	--	--	LMGP01050053	--	--	--	Glycerophospholipids [GP]	Glycerophosphocholines [GP01]	Monoacylglycerophosphocholines [GP0105]	No results	Invalid mass	No results	638.44104	1661442.111	3287647.512	1567394.333	3212796.933	856758.3337	959704.7515	2210549.623	2959221.599	2330421.285
Com_1443_neg	LPE 14:0	--	C19 H40 N O7 P	425.25489	14.386	--	--	--	LMGP02050033	--	--	--	Glycerophospholipids [GP]	Glycerophosphoethanolamines [GP02]	Monoacylglycerophosphoethanolamines [GP0205]	No results	Full match	Full match	424.24768	382035.319	3267493.307	226919.3095	1979674.784	235050.5845	226232.8429	2599629.638	1725450.4	1631321.3
Com_1451_neg	Taurochenodeoxycholic acid	Taurochenodeoxycholate; Taurochenodeoxycholic acid; Chenodeoxycholoyltaurine	C26 H45 N O6 S	499.29637	13.163	cpd:C05465	map00120 Primary bile acid biosynthesis;map04976 Bile secretion;map04979 Cholesterol metabolism	HMDB0000951	LMST05040005	Lipids and lipid-like molecules	Steroids and steroid derivatives	Bile acids, alcohols and derivatives	Sterol Lipids [ST]	Steroid conjugates [ST05]	Taurine conjugates [ST0504]	Full match	No results	No results	498.28909	3012077.59	3223409.248	2754625.931	2257878.371	2385498.936	2381183.066	2717539.923	2374796.334	2718404.694
Com_1461_neg	LPE 22:0	--	C27 H56 N O7 P	537.37933	16.492	--	--	--	LMGP02050054	--	--	--	Glycerophospholipids [GP]	Glycerophosphoethanolamines [GP02]	Monoacylglycerophosphoethanolamines [GP0205]	No results	Full match	No results	536.3717	1936587.934	3066386.198	1183838.07	3185075.54	531480.1875	578192.423	2338222.117	2332153.297	2132307.051
Com_1478_neg	FAHFA (16:1/18:3)	--	C34 H58 O4	530.43049	14.514	--	--	--	--	--	--	--	--	--	--	No results	Invalid mass	No results	529.42322	180993.8799	2079126.042	163282.2844	3114395.329	152214.77	143715.7533	395808.5057	372654.264	612086.4694
Com_1491_neg	N-(4-bromo-1-methyl-1H-pyrazol-5-yl)-2,2-dimethylpropanamide	--	C9 H14 Br N3 O	259.03033	10.257	--	--	--	--	--	--	--	--	--	--	Invalid mass	No results	No results	258.02304	1906943.899	2298671.177	1673767.068	2157960.913	3052645.402	2987384.457	2498122.151	2397667.118	2205766.525
Com_1498_neg	LPE 20:4	--	C25 H44 N O7 P	501.28526	14.654	--	--	--	LMGP02050067	--	--	--	Glycerophospholipids [GP]	Glycerophosphoethanolamines [GP02]	Monoacylglycerophosphoethanolamines [GP0205]	No results	Full match	No results	500.27798	1483414.773	1644844.817	877632.2465	1090101.696	1219388.115	858810.0408	2507720.909	3019379.394	2371119.258
Com_1503_neg	Prostaglandin F3��	Prostaglandin F3alpha	C20 H32 O5	398.22752	7.054	cpd:C06476	--	--	--	--	--	--	--	--	--	Invalid mass	No results	No results	397.22015	2636817.966	2689462.302	2993491.306	1606163.748	2118839.607	2415888.118	2435669.005	1913147.922	2338930.373
Com_1531_neg	SM (d14:1/22:0)	--	C41 H83 N2 O6 P	790.62152	16.478	--	--	--	--	--	--	--	--	--	--	No results	Invalid mass	No results	789.61389	1605493.451	2832550.641	534837.831	345609.2374	2046385.721	515444.8566	2756775.887	605641.827	348140.3889
Com_1548_neg	LPC 22:1	--	C30 H60 N O7 P	637.43295	16.188	--	--	--	LMGP01050141	--	--	--	Glycerophospholipids [GP]	Glycerophosphocholines [GP01]	Monoacylglycerophosphocholines [GP0105]	No results	Invalid mass	No results	636.42609	573160.9387	1636519.084	555347.7355	1298943.204	492604.7257	280802.03	2654768.483	2784739.87	2499333.554
Com_1553_neg	LPG 18:2	--	C24 H45 O9 P	508.28008	14.331	--	--	--	LMGP04050014	--	--	--	Glycerophospholipids [GP]	Glycerophosphoglycerols [GP04]	Monoacylglycerophosphoglycerols [GP0405]	No results	Full match	No results	507.27246	1233954.255	2728955.844	887360.4242	1917185.496	1276451.468	1107462.676	2557389.986	2550142.277	2437626.362
Com_1589_neg	PE (16:0/17:0)	--	C38 H76 N O8 P	705.53122	16.68	--	--	--	LMGP02011227	--	--	--	Glycerophospholipids [GP]	Glycerophosphoethanolamines [GP02]	Diacylglycerophosphoethanolamines [GP0201]	No results	Full match	No results	704.52362	913191.6707	1285763.894	353344.9405	331891.3247	770056.6927	2632868.107	893666.236	2402335.605	280368.4338
Com_1602_neg	N-(4-chlorophenethyl)-N'-(4-chlorophenyl)urea	--	C15 H14 Cl2 N2 O	354.0562	0.518	--	--	--	--	--	--	--	--	--	--	Invalid mass	No results	No results	353.04907	653352.6213	822370.2206	1033401.663	962385.2799	1434642.841	1590457.452	960879.4074	1049853.982	2587143.052
Com_1641_neg	Cannabigerolic acid	--	C22 H32 O4	360.22768	14.43	--	--	--	--	--	--	--	--	--	--	Invalid mass	No results	No results	359.22049	2179537.872	723854.4761	2447100.871	717328.03	2176414.624	2096691.372	1697271.9	1945352.107	1569714.23
Com_1676_neg	(��)12(13)-DiHOME	--	C18 H34 O4	314.24583	12.525	--	--	--	--	--	--	--	--	--	--	Full match	No results	Full match	313.23856	1793125.236	2316674.092	1553997.968	1944577.512	1571259.623	1580485.943	2000616	1797632.319	1613585.753
Com_1711_neg	LPI 16:0	--	C25 H49 O12 P	572.29659	14.468	--	--	--	LMGP06050002	--	--	--	Glycerophospholipids [GP]	Glycerophosphoinositols [GP06]	Monoacylglycerophosphoinositols [GP0605]	No results	Full match	No results	571.28943	859637.0512	1609080.708	658096.7652	1389848.347	805868.1283	1055718.753	2216726.508	2141165.547	1792314.844
Com_1719_neg	PG (18:1/18:1)	--	C42 H79 O10 P	774.54246	16.23	--	--	--	LMGP04010985	--	--	--	Glycerophospholipids [GP]	Glycerophosphoglycerols [GP04]	Diacylglycerophosphoglycerols [GP0401]	No results	Full match	No results	773.53479	1388572.571	358918.6659	2102190.707	1173592.759	2185413.464	285163.1991	1279340.365	554692.1016	274148.6305
Com_1754_neg	PG (14:0/16:1)	--	C36 H69 O10 P	692.46363	16.453	--	--	--	--	--	--	--	--	--	--	No results	Full match	No results	691.45667	216829.2654	2094559.01	207407.7221	1807928.962	191535.8156	186598.4953	693187.2098	617574.0422	786533.442
Com_1758_neg	PE (16:1/18:2)	--	C39 H72 N O8 P	713.49966	16.117	--	--	--	--	--	--	--	--	--	--	No results	Full match	No results	712.49225	797280.4195	276382.256	1657102.772	999918.7665	2069181.688	295993.7265	1274885.655	276030.035	281421.766
Com_1775_neg	Anthranilic acid	Anthranilate; Anthranilic acid; o-Aminobenzoic acid; Vitamin L1; 2-Aminobenzoate	C7 H7 N O2	137.04773	0.161	cpd:C00108	map00380 Tryptophan metabolism;map00400 Phenylalanine, tyrosine and tryptophan biosynthesis;map01100 Metabolic pathways;map01230 Biosynthesis of amino acids	HMDB0001123	--	Benzenoids	Benzene and substituted derivatives	Benzoic acids and derivatives	--	--	--	No results	No results	Full match	136.04045	1403724.438	1973.211065	1986.141206	874173.2755	443758.7011	252789.2022	2001065.44	2001.418902	12630.89748
Com_1828_neg	Pentacosanoic acid	--	C25 H50 O2	382.38098	15.289	--	--	HMDB0002361	LMFA01010025	Lipids and lipid-like molecules	Fatty Acyls	Fatty acids and conjugates	Fatty Acyls [FA]	Fatty Acids and Conjugates [FA01]	Straight chain fatty acids [FA0101]	Full match	No results	No results	381.37375	352878.6021	650800.2368	554208.9021	1521147.278	1292497.799	1861236.308	516748.3777	774567.2344	759530.9716
Com_1843_neg	LPE 15:1	--	C20 H40 N O7 P	437.25408	14.27	--	--	--	LMGP02050015	--	--	--	Glycerophospholipids [GP]	Glycerophosphoethanolamines [GP02]	Monoacylglycerophosphoethanolamines [GP0205]	No results	Full match	No results	436.2468	207533.5464	1450109.269	206718.4924	1798662.961	175872.2347	191036.8237	981902.6022	927416.2383	1249877.379
Com_1880_neg	(+/-)19(20)-DiHDPA	--	C22 H34 O4	362.24573	13.04	--	--	--	--	--	--	--	--	--	--	Full match	No results	No results	361.23889	924127.1689	1667005.128	947221.3274	1529068.546	617979.5559	630202.9061	1355734.734	1283454.594	1143401.579
Com_1889_neg	N-[4-(2,6-dimethylmorpholino)phenyl]-N'-(2-thienylmethyl)thiourea	--	C18 H23 N3 O S2	361.13154	11.036	--	--	--	--	--	--	--	--	--	--	Invalid mass	No results	No results	360.12427	1139095.673	570703.7054	833636.3229	486486.9239	1414155.163	1639075.564	1048910.27	1197565.767	951644.7592
Com_1898_neg	D-Glucosyl-beta-1,1-N-palmitoyl-D-erythro-sphingosine	--	C40 H77 N O8	699.56571	16.179	--	--	--	--	--	--	--	--	--	--	Full match	No results	No results	698.55829	1404168.052	771745.7776	1620784.036	1113461.663	914722.1131	370633.6553	1248136.815	437939.5037	292413.4347
Com_1951_neg	2,3-dinor Prostaglandin E1	--	C18 H30 O5	308.20241	14.461	--	--	--	--	--	--	--	--	--	--	Invalid mass	No results	No results	307.19513	1501691.813	452121.0762	234259.3437	280843.7148	364989.5528	259339.245	389398.9219	563669.5118	277811.3748
Com_1958_neg	N1-(4-cyclohexylphenyl)-2-[(4-methylphenyl)thio]acetamide	--	C21 H25 N O S	375.14696	12.589	--	--	--	--	--	--	--	--	--	--	Invalid mass	No results	No results	374.13943	810791.3281	455710.7792	723316.1062	336676.4378	1257465.721	1480170.037	1125402.617	822466.7034	760463.0105
Com_1993_neg	Xanthurenic Acid	Xanthurenic acid; Xanthurenate	C10 H7 N O4	205.03747	14.817	cpd:C02470	map00380 Tryptophan metabolism	HMDB0000881	--	Organoheterocyclic compounds	Quinolines and derivatives	Quinoline carboxylic acids	--	--	--	No results	No results	Full match	204.0302	75520.73653	164476.3516	429495.5737	176496.0942	166044.5076	136853.7437	1401726.424	127867.5416	180427.0679
Com_1995_neg	Sinigrin	Sinigrin; 2-Propenyl glucosinolate	C10 H16 K N O9 S2	396.99147	0.574	cpd:C08427	--	HMDB0034070	--	Organic oxygen compounds	Organooxygen compounds	Carbohydrates and carbohydrate conjugates	--	--	--	No results	No results	Full match	395.98389	649632.2344	872667.1041	930288.6917	779222.5169	1168631.185	1398376.47	604429.6226	696210.0256	346188.1788
Com_2005_neg	Flavin Adenine Dinucleotide	FAD; Flavin adenine dinucleotide	C27 H33 N9 O15 P2	785.15816	7.176	cpd:C00016	map00740 Riboflavin metabolism;map01100 Metabolic pathways;map04977 Vitamin digestion and absorption	HMDB0001248	--	Nucleosides, nucleotides, and analogues	Flavin nucleotides	_	--	--	--	No results	No results	Full match	784.15088	553602.1666	1370001.533	860646.7624	980472.3713	426788.3756	572088.4024	685280.6479	817415.3951	844224.6716
Com_2007_neg	2-Methylpentanedioic acid	--	C6 H10 O4	146.05792	0.075	--	--	HMDB0000422	--	Lipids and lipid-like molecules	Fatty Acyls	Fatty acids and conjugates	--	--	--	No results	No results	Full match	191.05612	509.608422	191175.5713	660.4377889	489.4001305	503.4951806	493.743921	1369275.453	491.3742913	487.6139979
Com_2020_neg	��17-6-keto prostaglandin F1��	--	C20 H32 O6	414.22529	12.674	--	--	--	--	--	--	--	--	--	--	Invalid mass	No results	No results	413.21835	1073331.835	369922.7204	1334220.981	388218.0843	1086133.522	1040957.342	1245677.957	929794.1835	814531.9588
Com_2050_neg	3-(3,4-Dihydroxyphenyl)-2-Methylalanine	--	C10 H13 N O4	211.0847	0.012	--	--	--	--	--	--	--	--	--	--	No results	No results	Full match	210.07753	1279810.244	651629.3372	853483.9339	1064413.505	256290.3913	200010.1493	240310.3163	8176.196306	473953.6489
Com_2300_neg	��-Cyclodextrin	--	C36 H60 O30	1944.63162	17.029	--	--	--	--	--	--	--	--	--	--	Invalid mass	No results	No results	971.30853	20065.47195	18425.10208	20839.80802	53378.83579	62072.97336	66415.99875	19994.04929	758827.654	19970.65206
Com_2377_neg	Levodopa	3,4-Dihydroxy-L-phenylalanine; L-Dopa; 3-Hydroxy-L-tyrosine; L-beta-(3,4-Dihydroxyphenyl)alanine; Levodopa; Dihydroxy-L-phenylalanine	C9 H11 N O4	197.06904	0.033	cpd:C00355	map00350 Tyrosine metabolism;map01100 Metabolic pathways;map04728 Dopaminergic synapse;map04917 Prolactin signaling pathway;map05012 Parkinson's disease;map05030 Cocaine addiction;map05031 Amphetamine addiction;map05034 Alcoholism	HMDB0000181	--	Organic acids and derivatives	Carboxylic acids and derivatives	Amino acids, peptides, and analogues	--	--	--	No results	No results	Full match	196.06177	550054.7426	4868.054621	101330.1623	357449.5554	217307.0091	1823.709826	625959.9364	241.390408	95231.98394
Com_2400_neg	5-Hydroxymethyluracil	5-Hydroxymethyluracil	C5 H6 N2 O3	142.03784	0.012	cpd:C03088	--	HMDB0000469	--	Organoheterocyclic compounds	Diazines	Pyrimidines and pyrimidine derivatives	--	--	--	No results	No results	Full match	141.03052	10804.96453	477540.2466	133570.8125	136919.2417	203511.2969	590011.0927	115300.002	7913.703724	555873.5669
Com_2475_neg	dUTP	dUTP; 2'-Deoxyuridine 5'-triphosphate	C9 H15 N2 O14 P3	467.97419	0.53	cpd:C00460	map00240 Pyrimidine metabolism;map01100 Metabolic pathways	HMDB0001191	--	Nucleosides, nucleotides, and analogues	Pyrimidine nucleotides	Pyrimidine deoxyribonucleotides	--	--	--	No results	No results	Full match	512.97217	140084.7734	128329.3942	205287.1186	162414.7364	234654.092	467763.1395	169163.3014	163552.7473	70507.04542
Com_2502_neg	Malonic acid	Malonate; Malonic acid; Propanedioic acid	C3 H4 O4	104.01102	0.012	cpd:C00383	map00240 Pyrimidine metabolism;map00410 beta-Alanine metabolism	HMDB0000691	LMFA01170041	Organic acids and derivatives	Carboxylic acids and derivatives	Dicarboxylic acids and derivatives	Fatty Acyls [FA]	Fatty Acids and Conjugates [FA01]	Dicarboxylic acids [FA0117]	No results	No results	Full match	103.0037	409263.3762	242254.3475	81828.08784	238762.5747	103434.8681	261413.1796	73702.5241	8218.041886	252337.1076
Com_2551_neg	Deoxyribose 5-Phosphate	--	C5 H11 O7 P	214.02411	0.52	--	--	HMDB0001031	--	Organic oxygen compounds	Organooxygen compounds	Carbohydrates and carbohydrate conjugates	--	--	--	No results	No results	Full match	213.01662	224859.8009	183252.0505	288914.3727	223540.1235	164525.1663	345101.6555	39912.07886	177508.2943	91232.88708
Com_2632_neg	(+)-alpha-Lipoic acid	--	C8 H14 O2 S2	206.0428	15.49	--	--	HMDB0001451	--	Organoheterocyclic compounds	Dithiolanes	Lipoic acids and derivatives	--	--	--	No results	No results	Full match	205.03552	30803.9669	33594.55919	36600.10607	95706.95305	29646.81473	51603.50719	230527.9825	42575.56916	57006.44658
Com_2_neg	Palmitic acid	Hexadecanoic acid; Hexadecanoate; Hexadecylic acid; Palmitic acid; Palmitate; Cetylic acid	C16 H32 O2	256.24013	14.876	cpd:C00249	map00061 Fatty acid biosynthesis;map00062 Fatty acid elongation;map00071 Fatty acid degradation;map01040 Biosynthesis of unsaturated fatty acids;map01100 Metabolic pathways;map01212 Fatty acid metabolism	HMDB0000220	LMFA01010001	Lipids and lipid-like molecules	Fatty Acyls	Fatty acids and conjugates	Fatty Acyls [FA]	Fatty Acids and Conjugates [FA01]	Straight chain fatty acids [FA0101]	Full match	No results	No results	255.23296	8856611325	9078553163	7803169554	10446974390	10944495330	9252300765	12856874162	12183662213	12193833773
Com_201_neg	2'-Deoxycytidine	Deoxycytidine; 2'-Deoxycytidine	C9 H13 N3 O4	227.09056	2.421	cpd:C00881	map00240 Pyrimidine metabolism	HMDB0000014	--	Nucleosides, nucleotides, and analogues	Pyrimidine nucleosides	Pyrimidine 2'-deoxyribonucleosides	--	--	--	Full match	No results	Full match	226.08333	49082522.6	74009418.95	37226994.75	45621530.12	34528274.42	44659859.71	43192274.85	51711917.14	44534265.97
Com_53_neg	Uracil	Uracil	C4 H4 N2 O2	112.02737	1.835	cpd:C00106	map00240 Pyrimidine metabolism;map00410 beta-Alanine metabolism;map00770 Pantothenate and CoA biosynthesis;map01100 Metabolic pathways	HMDB0000300	--	Organoheterocyclic compounds	Diazines	Pyrimidines and pyrimidine derivatives	--	--	--	Full match	No results	Full match	111.02008	347594552.4	12574572.34	399733594.9	12584612.25	337817577.4	258922712.5	252917213.4	225443329.6	223881160.5
Com_22_neg	PE (16:0/16:1)	--	C37 H72 N O8 P	689.49988	16.688	--	--	--	--	--	--	--	--	--	--	No results	Full match	No results	688.49274	557441005.6	61029003.46	1131019950	607572745.3	1108969273	16419352.04	633056976	38800833.82	19070953.83
Com_8_neg	11-Dehydro thromboxane B2	--	C20 H32 O6	404.19052	6.755	--	--	--	--	--	--	--	--	--	--	Invalid mass	No results	No results	403.18317	54162246.44	3492994553	47159320.22	1782676525	27379326.72	12774530.32	812184503.1	585317014	362688454
Com_6_neg	Arachidonic acid	Arachidonate; Arachidonic acid; (5Z,8Z,11Z,14Z)-Icosatetraenoic acid; cis-5,8,11,14-Eicosatetraenoic acid	C20 H32 O2	304.23999	14.645	cpd:C00219	map00590 Arachidonic acid metabolism;map00591 Linoleic acid metabolism;map01040 Biosynthesis of unsaturated fatty acids;map01100 Metabolic pathways;map04216 Ferroptosis;map04217 Necroptosis;map04270 Vascular smooth muscle contraction;map04611 Platelet activation;map04664 Fc epsilon RI signaling pathway;map04666 Fc gamma R-mediated phagocytosis;map04723 Retrograde endocannabinoid signaling;map0472…	HMDB0001043	LMFA01030001	Lipids and lipid-like molecules	Fatty Acyls	Fatty acids and conjugates	Fatty Acyls [FA]	Fatty Acids and Conjugates [FA01]	Unsaturated fatty acids [FA0103]	Full match	No results	Full match	303.2327	3930296673	1109620293	3758245472	744292724.1	3374225963	3174296617	3162056482	3222671944	2968232092
Com_41_neg	LPE 16:1	--	C21 H42 N O7 P	451.26979	14.528	--	--	--	LMGP02050037	--	--	--	Glycerophospholipids [GP]	Glycerophosphoethanolamines [GP02]	Monoacylglycerophosphoethanolamines [GP0205]	No results	Full match	No results	450.26245	59385524.14	449358301.5	25439834.17	483911659.7	37089809.01	30967251.22	383198797.1	389646569.8	311563002.3
Com_17_neg	Xanthine	Xanthine	C5 H4 N4 O2	152.03351	1.735	cpd:C00385	map00230 Purine metabolism;map00232 Caffeine metabolism;map01100 Metabolic pathways	HMDB0000292	--	Organoheterocyclic compounds	Imidazopyrimidines	Purines and purine derivatives	--	--	--	Full match	No results	Full match	151.02621	1283587114	19377279.5	1316852003	15610028.92	1202900335	1012221027	845395066.6	808175520.7	798999663.6
Com_533_neg	Monobutyl phthalate	--	C12 H14 O4	222.08916	10.165	--	--	HMDB0013247	--	Benzenoids	Benzene and substituted derivatives	Benzoic acids and derivatives	--	--	--	No results	No results	Full match	221.08188	18935877.88	18200514.18	16998486.86	14578820.38	14959302.88	15226021.77	18587349.1	15260503.73	16485367.65
Com_559_neg	2-(acetylamino)-3-(1H-indol-3-yl)propanoic acid	--	C13 H14 N2 O3	246.10042	7.774	--	--	--	--	--	--	--	--	--	--	Full match	No results	Full match	245.09317	14926804.41	672290.8035	17981664.1	1194738.097	14335260.41	16215913.87	10759096.52	10098293.3	9277554.439
Com_67_neg	PE (16:0/17:1)	--	C38 H74 N O8 P	703.51605	15.631	--	--	--	--	--	--	--	--	--	--	No results	Full match	No results	702.50854	124655656.1	124595984.9	14039631.66	6538214.635	120280856.3	223369152.7	139610085.2	292979001.4	3611328.402
Com_1483_neg	Tetradecanedioic acid	--	C14 H26 O4	258.18333	12.091	--	--	HMDB0000872	LMFA01170018	Lipids and lipid-like molecules	Fatty Acyls	Fatty acids and conjugates	Fatty Acyls [FA]	Fatty Acids and Conjugates [FA01]	Dicarboxylic acids [FA0117]	Full match	No results	Full match	257.17606	463353.0489	3088592.442	541566.2613	2026310.738	539229.8432	426333.1592	1101005.897	1106736.492	1057690.75
Com_584_neg	1-(4-Methoxyphenyl)-2-propanone	--	C10 H12 O2	164.08386	10.665	--	--	HMDB0032891	--	Benzenoids	Benzene and substituted derivatives	Phenylpropanes	--	--	--	No results	No results	Full match	163.0766	9942932.994	10125734.68	11457804.19	9820528.743	16632470.57	14681925.47	12739115.66	11881611.15	10857850.16
Com_91_neg	PE (16:0/16:0)	--	C37 H74 N O8 P	691.51593	15.859	--	--	--	LMGP02010037	--	--	--	Glycerophospholipids [GP]	Glycerophosphoethanolamines [GP02]	Diacylglycerophosphoethanolamines [GP0201]	No results	Full match	No results	690.50848	97442807.14	94510580.33	12588539.42	5961146.851	83407504.56	195813620.5	102317339.4	181709353.4	2653440.882
Com_129_neg	LPE 18:0	--	C23 H48 N O7 P	481.31674	15.385	--	--	--	LMGP02050038	--	--	--	Glycerophospholipids [GP]	Glycerophosphoethanolamines [GP02]	Monoacylglycerophosphoethanolamines [GP0205]	No results	Full match	Full match	480.30954	27110572.88	124966231.9	20848980.28	126898379.1	14413861.7	15518588.42	109203292.8	102808160.7	95116545.6
Com_172_neg	PE (16:1/16:1)	--	C37 H70 N O8 P	687.48473	15.794	--	--	--	LMGP02010356	--	--	--	Glycerophospholipids [GP]	Glycerophosphoethanolamines [GP02]	Diacylglycerophosphoethanolamines [GP0201]	No results	Full match	No results	686.47742	40545646.56	2429375.922	82054162.85	35830204.99	92049719.95	827864.9464	40823799.83	1160958.609	1205331.108
Com_210_neg	LPE 17:1	--	C22 H44 N O7 P	465.28541	14.844	--	--	--	LMGP02050008	--	--	--	Glycerophospholipids [GP]	Glycerophosphoethanolamines [GP02]	Monoacylglycerophosphoethanolamines [GP0205]	No results	Full match	No results	464.27814	9609228.224	70137131.6	4681501.825	65336663	6477702.561	5504183.954	66419257.18	64005612.79	61111850.89
Com_216_neg	Asp-Phe methyl ester	--	C14 H18 N2 O5	294.1214	5.288	--	--	--	--	--	--	--	--	--	--	No results	No results	Full match	293.1142	65835338.47	2146612.905	64711481.48	1390786.119	63717936.91	57377051.92	44925295.08	39826383.68	35624371.64
Com_471_neg	2'-Deoxyinosine	--	C10 H12 N4 O4	252.08577	4.773	--	--	HMDB0000071	--	Nucleosides, nucleotides, and analogues	Purine nucleosides	Purine 2'-deoxyribonucleosides	--	--	--	Full match	No results	Full match	251.07854	21258482.54	3495940.379	23429427.86	3502502.807	18749605.61	21816311.29	13977233.72	14864718.77	15218397.21
Com_433_neg	Pregnenolone	Pregnenolone; 5-Pregnen-3beta-ol-20-one; 3beta-Hydroxypregn-5-en-20-one	C21 H32 O2	316.24176	14.517	cpd:C01953	map00140 Steroid hormone biosynthesis;map01100 Metabolic pathways;map04913 Ovarian steroidogenesis;map04925 Aldosterone synthesis and secretion;map04927 Cortisol synthesis and secretion;map04934 Cushing's syndrome	HMDB0000253	LMST02030088	Lipids and lipid-like molecules	Steroids and steroid derivatives	Pregnane steroids	Sterol Lipids [ST]	Steroids [ST02]	C21 steroids (gluco/mineralocorticoids, progestogins) and derivatives [ST0203]	No results	No results	Full match	315.23453	1782131.268	26458182.96	5641504.702	26253588.42	4348839.771	4622060.361	13671490.52	10569273.67	12095975.49
Com_97_neg	Eicosapentaenoic acid	(5Z,8Z,11Z,14Z,17Z)-Icosapentaenoic acid; (5Z,8Z,11Z,14Z,17Z)-Eicosapentaenoic acid; Eicosapentaenoic acid; 5,8,11,14,17-Icosapentaenoic acid; (5Z,8Z,11Z,14Z,17Z)-Eicosapentaenoate	C20 H30 O2	302.22445	14.375	cpd:C06428	map01040 Biosynthesis of unsaturated fatty acids	HMDB0001999	--	Lipids and lipid-like molecules	Fatty Acyls	Fatty acids and conjugates	--	--	--	Full match	No results	Full match	301.21729	183137158.9	51712393.64	177415029.7	43159209.94	149918931.6	131701112	144372342.1	132308308.2	128175121.9
Com_605_neg	Androsterone	Androsterone; 3alpha-Hydroxy-5alpha-androstan-17-one	C19 H30 O2	290.22525	14.4	cpd:C00523	map00140 Steroid hormone biosynthesis	HMDB0000031	LMST02020001	Lipids and lipid-like molecules	Steroids and steroid derivatives	Androstane steroids	Sterol Lipids [ST]	Steroids [ST02]	C19 steroids (androgens) and derivatives [ST0202]	No results	No results	Full match	289.21811	3564301.326	15236419.31	5380503.344	10992300.42	7035002.678	6568774.812	6114193.126	9986800.645	8213329.606
Com_193_neg	Nonadecanoic acid	Nonadecanoic acid; Nonadecylic acid	C19 H38 O2	298.28707	15.593	cpd:C16535	--	HMDB0000772	LMFA01010019	Lipids and lipid-like molecules	Fatty Acyls	Fatty acids and conjugates	Fatty Acyls [FA]	Fatty Acids and Conjugates [FA01]	Straight chain fatty acids [FA0101]	No results	No results	Full match	297.27982	55242958.79	67266956.98	39137319.87	53151387.18	38044845.98	32545122.34	79025894.43	65123504.62	60310296.57
