# Supplementary material for: Organoids transplantation attenuates intestinal ischemia/reperfusion injury in mice through L-Malic acid-mediated M2 macrophage polarization
Source: Nat Commun. 2023 Oct 25;14:6779. doi: 10.1038/s41467-023-42502-0 (PMC10600233; doi:10.1038/s41467-023-42502-0)
Supplement: Supplementary file 6 — Supplementary Data 3 [file 41467_2023_42502_MOESM6_ESM.xlsx]

## Sheet: Sheet1
Compound_ID	Name	Formula	Molecular Weight	RT [min]	m/z	mzCloud_Results	mzVault_Results	MassList_Results	neg_FORG1	neg_FORG2	neg_FORG3	neg_FORG4	neg_FORG5	neg_FORG6	neg_FORG7	neg_FORG8	neg_FORG9	neg_FIR1	neg_FIR2	neg_FIR3	neg_FIR4	neg_FIR5	neg_FIR6	neg_FIR7	neg_FIR8	FC	log2FC	Pvalue	ROC	VIP	Up.Down
Com_2895_neg	Tyrosol	C8 H10 O2	138.068	7.592	137.061	Full match	Full match	No results	1.859e+06	4.37522e+06	9.97576e+06	6.42e+07	3.82942e+07	7.29154e+06	3.02062e+07	6.12461e+06	1.64306e+07	552486	2.05305e+06	850190	715185	962392	606592	629357	543819	165.025	4.5226	4.48e-05	0.986111	1.94932	up
Com_439_neg	Cannabigerolic acid	C22 H32 O4	360.231	13.063	359.223	Full match	No results	No results	4.5059e+07	5.29438e+07	458647933	4.99889e+08	2.01473e+08	2.93526e+07	5.01196e+07	5.22238e+07	5.83304e+07	6.86787e+06	1.95108e+07	1.22186e+07	3.78706e+06	7.55878e+06	4.73113e+06	2.74336e+06	1.75168e+07	85.628	4.1024	5e-05	1	1.84274	up
Com_1164_neg	MAG (18:3)	C21 H36 O4	352.262	13.322	351.255	No results	No results	Full match	4.06123e+07	1.74643e+07	1.34881e+08	4.62867e+07	2.34096e+07	5.49017e+07	7.26e+07	4.4288e+06	5.76436e+06	3.44332e+06	5.73634e+06	4.87004e+06	1.6033e+06	2.35904e+06	948845	702741	1.56093e+06	54.8691	4.06753	6.81e-05	0.972222	1.80873	up
Com_13203_neg	diethyl 2-[(4-methoxy-2-nitroanilino)methylidene]malonate	C15 H18 N2 O7	338.116	13.11	337.109	Invalid mass	No results	No results	1.25722e+06	1.15288e+06	1.34799e+06	8.2363e+06	472756	623611	1.89927e+06	2.827e+06	1.37563e+06	192672	271644	309386	234129	323148	173537	217588	205525	49.9876	3.14573	0.000114802	1	1.99634	up
Com_2824_neg	5-Methyluridine	C10 H15 N3 O5	258.086	4.908	257.078	No results	Invalid mass	No match	4.17559e+07	1.0593e+07	8.11927e+06	66512336	7.11322e+06	2.27497e+07	1.10432e+07	2.29826e+07	2.43901e+07	1.17731e+06	3.25331e+06	3.8571e+06	1.09343e+07	2.08693e+06	1.71177e+06	5.78596e+06	2.02379e+06	29.6287	2.63372	0.000153111	0.958333	2.01475	up
Com_5169_neg	19(R)-Hydroxy-prostaglandin E2	C20 H32 O6	350.21	9.508	349.203	Invalid mass	No results	No results	1.53121e+07	5.27073e+06	1.49562e+07	1.8475e+07	7.20706e+06	6.561e+06	2.1145e+07	3.51917e+06	4.64965e+06	2.60999e+06	4.84803e+06	2.12344e+06	2.70836e+06	1.51021e+06	1.10011e+06	1.24e+06	3.28042e+06	28.4259	2.1519	0.000180843	0.972222	1.71983	up
Com_241_neg	FAHFA (3:0/24:1)	C27 H50 O4	438.371	16.328	437.364	No results	Full match	No results	4.09874e+06	2.26167e+06	1003036785	1.49271e+08	2.07278e+07	4.7435e+07	3.46065e+08	1.38516e+07	1.6742e+07	2.65936e+06	1.52946e+06	312010	249436	452180	351371	286789	2.37488e+06	25.7801	7.43873	0.00019221	0.972222	1.74636	up
Com_366_neg	FAHFA (2:0/24:1)	C26 H48 O4	424.356	16.154	423.348	No results	Full match	No results	3.71135e+07	2.10402e+06	562583863	226234801	3.1927e+07	8.41616e+07	3.50773e+08	2.26481e+07	3.13966e+07	4.96246e+06	5.25576e+06	912103	206043	1.36429e+06	198600	180520	1.20644e+07	25.7591	5.57554	0.000250637	0.958333	1.70683	up
Com_5455_neg	Prostaglandin K2	C20 H30 O5	350.21	7.269	349.203	Full match	No results	No results	5.05651e+06	321847	1.94987e+07	1.64851e+07	2.24898e+06	373886	1.1294e+07	1.54371e+06	1.44711e+06	149517	261153	220843	109484	376011	107684	88670.5	434786	22.9847	4.88893	0.000514152	0.944444	1.69462	up
Com_9567_neg	Gibberellin A4	C19 H24 O5	332.163	6.975	331.156	Full match	No results	No results	2.12339e+06	501659	1.56233e+06	9.85634e+06	80460.3	361188	9.19802e+06	1.7599e+06	1.39892e+06	57684.7	143552	90690.5	107150	235201	90017.5	102080	99135.9	14.8308	4.68818	0.00098985	0.902778	1.75328	up
Com_5009_neg	FAHFA (2:0/22:1)	C24 H44 O4	396.324	15.621	395.317	No results	Full match	No results	4.59908e+06	457714	2.16925e+07	1.02995e+07	895015	5.42007e+06	1.38433e+07	1.48007e+06	1.58844e+06	1.16162e+06	411429	213302	248467	263060	277545	212675	1.63311e+06	13.5497	3.59914	0.00111456	0.916667	1.57578	up
Com_28054_neg	15-Keto prostaglandin A1	C20 H30 O4	334.215	9.671	333.208	Full match	No results	Full match	778700	289870	1.60106e+06	905360	217880	172123	717811	580414	602747	114986	198427	126303	161695	276083	231446	154764	126450	13.0571	1.9072	0.00113914	0.930556	1.68523	up
Com_939_neg	FAHFA (3:0/24:2)	C27 H48 O4	436.356	15.923	435.349	No results	Full match	No results	788617	250723	1.75539e+08	1.70435e+07	2.34736e+06	5.21732e+06	5.42615e+07	1.61971e+06	1.60683e+06	206348	180197	118846	140912	165748	89973.8	111285	380015	12.5438	7.36654	0.00117058	0.986111	1.65104	up
Com_6389_neg	MAG (18:2)	C21 H38 O4	354.278	13.466	353.27	No results	No results	Full match	8.27638e+06	2.86555e+06	1.57159e+07	1.8023e+07	3.24791e+06	7.18523e+06	1.32444e+07	1.10572e+06	1.3661e+06	2.35621e+06	2.3334e+06	756308	574169	1.02344e+06	333889	401696	1.50204e+06	12.1185	2.76613	0.00125633	0.916667	1.55631	up
Com_1075_neg	(±)19(20)-DiHDPA	C22 H34 O4	362.246	13.281	361.239	Full match	No results	No results	2.53694e+07	4.38281e+06	1.47386e+08	1.92651e+08	9.6467e+06	3.82408e+06	1.23525e+07	3.35799e+06	1.6356e+07	1.49247e+06	3.0408e+06	1.30675e+06	1.35054e+06	1.78423e+06	749109	1.1179e+06	3.49021e+06	10.2696	4.68701	0.0013484	0.986111	1.61318	up
Com_2434_neg	8-Isoprostaglandin F1β	C20 H36 O5	338.246	12.844	337.239	Invalid mass	No results	No results	1.45349e+07	7.19557e+06	5.4885e+07	3.89945e+07	3.20555e+07	1.62196e+07	3.60863e+07	3.72896e+06	3.18342e+06	3.49558e+06	6.83812e+06	4.00106e+06	4.13014e+06	2.45182e+06	1.17037e+06	2.21995e+06	2.54083e+06	10.0742	2.77602	0.0013536	0.902778	1.57195	up
Com_8380_neg	Taurocholic acid sodium salt hydrate	C26 H45 N Na O7 S	538.279	12.246	537.272	No results	No results	Full match	6.42232e+06	2.72321e+06	1.09772e+07	8.94964e+06	3.71744e+06	2.10993e+06	3.32446e+06	2.43994e+06	2.7198e+06	1.07812e+06	2.50016e+06	1.04702e+06	1.97016e+06	1.69249e+06	1.29978e+06	1.88661e+06	1.74281e+06	9.99794	1.54483	0.00136241	0.972222	1.59575	up
Com_1969_neg	FAHFA (4:0/24:2)	C28 H50 O4	450.372	16.082	449.364	No results	Full match	No results	480271	258481	7.12321e+07	832151	2.14674e+06	1.76165e+06	29186462	1.45259e+06	2.77399e+06	130719	210669	130336	94149.9	157434	152206	115133	152535	9.68452	6.42001	0.00146713	1	1.65217	up
Com_15706_neg	PG (18:2/18:2)	C42 H75 O10 P	770.511	15.287	769.505	No results	Full match	No results	2.70894e+06	3.41403e+06	2.00597e+06	2.52228e+06	790981	9.20904e+06	2.73804e+06	9.64089e+06	385470	1.84888e+06	422999	247899	322265	380124	277983	229955	1.1548e+06	9.54204	2.6042	0.00152257	0.930556	1.67786	up
Com_2446_neg	Prostaglandin D2	C20 H32 O5	334.215	11.677	333.208	Invalid mass	No results	No match	3.27517e+07	3.37393e+06	54552916	7.6327e+07	3.96959e+06	5.42431e+06	4.26912e+06	1.61672e+07	1.08768e+07	936797	4.3853e+06	3.6671e+06	1.11892e+06	2.45141e+06	1.31525e+06	700836	4.90783e+06	9.47642	3.24434	0.00163116	0.902778	1.60351	up
Com_3198_neg	Δ17-6-keto prostaglandin F1α	C20 H32 O6	368.22	7.922	367.213	Full match	No results	Full match	1.34753e+07	2.16454e+06	3.86456e+07	2.82117e+07	7.95305e+06	1.22462e+06	2.23333e+07	2.95104e+06	3.23576e+06	1.17801e+06	1.88811e+06	964145	1.14806e+06	2.89864e+06	665874	549462	1.73975e+06	8.50288	3.27568	0.00214994	0.944444	1.53101	up
Com_195_neg	Prostaglandin B2	C20 H30 O4	334.215	9.061	333.208	No results	No results	Full match	38359057	2.2985e+07	1442145244	728656625	4.90392e+08	1.95575e+07	1479355434	3.62001e+07	2.46523e+07	1.3966e+07	4.4823e+06	4.36891e+06	1.03286e+07	1.03537e+07	1.43798e+07	4.4341e+06	1.38353e+07	8.1172	5.6435	0.00224868	1	1.56226	up
Com_13168_neg	Milbemectin A4	C32 H46 O7	542.328	14.08	541.321	Invalid mass	No results	No results	1.8955e+06	834302	5.71885e+06	5.55368e+06	1.70515e+06	1.32371e+06	2.96359e+06	1.78515e+06	2.20961e+06	1.04409e+06	645172	945024	778034	989379	479744	741677	1.80796e+06	6.84958	1.52084	0.00229816	0.902778	1.50047	up
Com_6141_neg	8-iso Prostaglandin F2α Ethanolamide	C22 H39 N O5	397.283	14.192	396.276	Full match	No results	No results	1.88432e+07	1.13714e+07	1.66544e+07	1.46993e+07	869493	9.04748e+06	5.02719e+06	1.83453e+06	2.8382e+06	2.45522e+06	1.73711e+06	1.47657e+06	309958	508468	147099	491512	3.94881e+06	6.80281	2.70402	0.00258916	0.902778	1.54021	up
Com_14936_neg	Cer-BDS (d17:0/16:0)	C33 H67 N O4	601.529	15.336	600.522	No results	Invalid mass	No results	886228	1.12601e+06	2.00081e+06	3.2801e+06	1.13709e+06	1.6664e+06	1.26204e+06	1.03948e+07	361014	798001	763952	247262	420460	379146	270186	227627	586659	6.51614	2.41209	0.00264109	0.930556	1.57739	up
Com_4710_neg	N-Acetyl-α-D-glucosamine 1-phosphate	C8 H16 N O9 P	301.056	1.216	300.049	Full match	Full match	Full match	5.59333e+07	3.22875e+07	2.34755e+07	8.14349e+06	1.09335e+06	9.76475e+06	2.15991e+07	1.72262e+07	9.72417e+06	5.99917e+06	3.02576e+06	2.12746e+06	2.77319e+06	5.25353e+06	2.80169e+06	1.35442e+06	1.35128e+06	6.45417	2.69023	0.0027066	0.888889	1.72167	up
Com_114_neg	Docosatrienoic acid	C22 H38 O2	334.287	15.387	333.28	Full match	No results	No results	3080727319	2062942552	2770811294	4448976233	777471601	3028031699	1128834235	5.02584e+08	1328440351	1131179324	3.54446e+08	114406016	7.90791e+07	3.53884e+07	1.05512e+08	2.07568e+08	1797900796	6.37942	2.15211	0.00279095	0.902778	1.62235	up
Com_1829_neg	FAHFA (20:2/22:4)	C42 H70 O4	638.526	15.303	637.519	No results	Full match	No results	7.2167e+06	4.19066e+06	6.94031e+07	112814047	5.95222e+06	3.50213e+07	2.36522e+07	557250	5.12824e+06	1.05627e+07	222068	135934	144021	208438	148537	125140	1.19189e+07	6.20994	3.32163	0.00294458	0.861111	1.50092	up
Com_37695_neg	N-Acetyl-Asp-Glu	C11 H16 N2 O8	304.091	4.928	303.083	No results	No results	Full match	1.00137e+06	276173	207227	1.19529e+06	187974	452495	224958	413893	459332	71158.5	201239	163635	355831	195790	102300	146313	61650	6.08053	1.5975	0.00363094	0.916667	1.76166	up
Com_1603_neg	FAHFA (18:1/22:5)	C40 H66 O4	610.494	15.039	609.487	No results	Full match	No results	8.02458e+06	1.03903e+07	8.99546e+07	103301818	6.18076e+07	1.90208e+07	4.04716e+07	9.39857e+06	5.49242e+06	9.00515e+06	4.39972e+06	5.88183e+06	4.46388e+06	3.23736e+06	6.17417e+06	5.63715e+06	6.46796e+06	5.61137	2.77205	0.00443122	0.916667	1.48341	up
Com_16989_neg	Mycophenolic acid	C17 H20 O6	320.127	8.018	319.119	Full match	No results	No results	530363	164811	868209	3.80578e+06	133807	293015	3.89454e+06	545162	513444	76584.4	211039	123838	175899	202595	128875	132651	72229.5	5.34469	3.08795	0.00462289	0.916667	1.47551	up
Com_11408_neg	N1-(4-chlorophenyl)-5-methoxy-2-(2,2,2-trifluoroethoxy)benzamide	C16 H13 Cl F3 N O3	359.052	2.966	358.044	Invalid mass	No results	No results	684613	345486	1.02259e+06	903533	1.04786e+06	345075	7.10896e+06	293042	314821	131347	338763	205261	208539	359418	190827	199730	93235.9	5.22336	2.63458	0.00507926	0.916667	1.42828	up
Com_3116_neg	Prostaglandin F3α	C20 H32 O5	398.231	7.56	397.224	Invalid mass	No results	No results	3.47532e+06	3.07625e+06	4.013e+07	2.64485e+07	8.66241e+06	4.07885e+06	3.41218e+07	1.88323e+06	4.31984e+06	974227	2.1209e+06	1.18831e+06	7.07289e+06	2.77123e+06	746159	1.08152e+06	1.62856e+06	5.04669	2.67342	0.00509105	0.902778	1.41489	up
Com_12542_neg	15-Deoxy-Δ12,14-prostaglandin D2	C20 H30 O4	316.204	13.839	315.197	Invalid mass	No results	No match	3.19938e+06	2.18881e+06	1.38372e+06	8.83952e+06	1.79952e+06	1.37381e+06	1.1549e+06	6.64427e+06	3.67196e+06	452922	4.09068e+06	674724	501931	1.7623e+06	410969	333542	623341	4.78661	1.60347	0.00566153	0.861111	1.7071	up
Com_2815_neg	Xanthosine	C10 H12 N4 O6	284.076	5.498	283.069	Full match	Full match	Full match	1.41716e+08	7.10542e+07	2.28234e+07	5.21496e+07	1.64692e+07	7.11052e+07	4.66771e+07	7.08063e+06	5.17088e+07	7.48086e+06	8.90374e+06	7.62e+06	3.15759e+07	1.75014e+06	219554	5.75818e+06	1.36202e+07	4.59219	2.47387	0.00653399	0.902778	1.52584	up
Com_9914_neg	Cymarin	C30 H44 O9	548.293	12.011	547.286	Invalid mass	No results	No results	1.19143e+06	394585	8.61262e+06	6.8761e+06	4.80827e+06	645706	8.52596e+06	1.02333e+06	385023	302305	441478	698110	139609	512303	783541	514930	130983	4.44477	3.03389	0.00683392	0.833333	1.37578	up
Com_20715_neg	16-(Hexopyranosyloxy)-7-hydroxy-8,9-epoxypimaran-18-oic acid	C26 H42 O10	514.279	8.035	513.273	Full match	No results	No results	2.42484e+06	1.07501e+06	1.7287e+06	4.03379e+06	185800	640851	1.4705e+06	1.92005e+06	1.20805e+06	453971	642061	547723	443737	571897	151692	154134	645601	4.35141	1.85428	0.00693761	0.888889	1.42373	up
Com_808_neg	Prostaglandin G2	C20 H32 O6	368.22	10.566	367.213	No results	No results	Full match	1.41322e+08	4.00066e+07	3.41026e+07	312437221	1.54613e+06	1.57499e+07	1.29316e+07	1.04888e+08	7.18085e+07	3.74952e+06	7.35702e+06	4.12938e+06	3.71183e+06	6.99888e+06	1.05972e+07	8.40263e+06	5.07605e+06	4.15909	3.70676	0.00743204	0.888889	1.72955	up
Com_27269_neg	PA (11:0/14:0)	C28 H55 O8 P	550.353	14.293	549.346	No results	Invalid mass	No results	2.83279e+06	1.59038e+06	1.42401e+06	2.45548e+06	714612	841448	1.11075e+06	1.47181e+06	1.45464e+06	401685	951461	717415	689829	1.40563e+06	713987	440968	1.04898e+06	4.10654	0.955382	0.00757756	0.888889	1.6066	up
Com_2317_neg	N1-(4-morpholinophenyl)-2-methylbut-2-enamide	C15 H20 N2 O2	260.153	8.761	259.146	Full match	No results	No results	4.61187e+06	1.50619e+06	5.70047e+07	1.17684e+07	2.04557e+06	922679	5.89974e+07	3.5538e+06	1.77952e+06	2.10218e+06	1.8922e+06	1.07263e+06	824546	911875	254755	204797	1.25921e+06	3.96259	3.89053	0.00826231	0.875	1.37938	up
Com_24527_neg	N-{6-[(7-chloro-4-quinazolinyl)oxy]-3-pyridinyl}-4-methoxybenzamide	C21 H15 Cl N4 O3	406.082	5.755	405.074	Full match	No results	No results	543890	106804	1.56246e+06	1.20041e+06	48631.1	99629.2	2.09349e+06	466861	416427	73711	125839	74967.4	80472	153910	63606.4	89291.3	54224.3	3.78974	3.02098	0.00838572	0.833333	1.39694	up
Com_648_neg	N-Acetylaspartic acid	C6 H9 N O5	175.048	1.204	174.041	Full match	Full match	Full match	3.20611e+08	3.69077e+08	2.83382e+08	3.57716e+08	144092605	3.1088e+08	111797785	2.7952e+07	1.76037e+08	6.37212e+07	1.13416e+08	6.72655e+07	1.2272e+08	3.27951e+07	3.95041e+07	3.98562e+07	1.2691e+08	3.7508	1.62369	0.00850633	0.847222	1.37526	up
Com_4354_neg	LPE 20:4	C25 H44 N O7 P	501.286	14.523	500.279	No results	Full match	No results	3.41837e+06	4.44114e+06	2.34102e+07	3.75842e+07	2.23748e+06	1.28228e+07	5.53939e+06	8.05982e+06	1.97554e+07	1.43909e+06	2.49206e+06	1.34657e+06	1.21924e+07	2.45893e+06	2.84934e+06	3.24125e+06	1.48591e+06	3.64171	1.9221	0.00856468	0.875	1.43482	up
Com_4791_neg	13,14-dihydro-15-keto-PGD2	C20 H32 O5	352.226	11.076	351.218	No results	No results	Full match	1.68897e+07	5.34773e+06	2.29839e+07	2.25599e+07	2.4016e+06	4.00404e+06	1.38628e+07	7.79298e+06	8.27888e+06	3.79316e+06	5.06682e+06	3.65803e+06	3.29387e+06	5.46679e+06	1.94026e+06	2.41077e+06	4.75312e+06	3.55286	1.60702	0.0089408	0.847222	1.35113	up
Com_1892_neg	L-(-)-Malic acid	C4 H6 O5	134.022	1.486	133.014	Full match	Full match	Full match	1.34594e+07	9.24537e+06	3.91836e+07	4.84515e+07	9.53972e+07	2.03201e+07	7.53163e+07	3.00705e+06	1.51028e+07	3.57231e+06	2.87269e+06	5.60261e+06	5.4352e+07	3.51765e+06	3.75418e+06	4.01445e+06	2.24554e+06	3.15929	1.82898	0.00949635	0.833333	1.32799	up
Com_3932_neg	FAHFA (5:0/24:2)	C29 H52 O4	464.387	16.258	463.38	No results	Full match	No results	221047	215655	2.97164e+07	708035	784102	431891	1.09506e+07	711628	1.08563e+06	193954	259673	153039	123892	213187	116970	159243	181738	3.10349	4.82913	0.00979511	0.972222	1.37965	up
Com_10533_neg	3-methyl-4-[2-(2-methylphenyl)hydrazono]-4,5-dihydro-1H-pyrazol-5-one	C11 H12 N4 O	216.1	2.579	215.093	Invalid mass	No results	No results	5.4141e+06	2.59335e+06	7.88369e+06	1.07451e+07	3.97127e+06	3.15099e+06	7.56293e+06	1.4824e+06	2.84118e+06	1.73835e+06	2.70721e+06	1.77116e+06	2.96529e+06	1.74484e+06	1.04021e+06	2.7099e+06	2.54548e+06	3.02573	1.23624	0.0107059	0.847222	1.32565	up
Com_2349_neg	13,14-Dihydro-15-keto prostaglandin F2α	C20 H34 O5	336.23	12.758	335.223	Invalid mass	No results	No match	6.83354e+06	5.13576e+06	1.93048e+07	1.20014e+07	7.32216e+07	6.97935e+06	1.39467e+07	5.51601e+06	4.33566e+06	2.7791e+06	7.05488e+06	3.60479e+06	5.76263e+06	3.52835e+06	3.75841e+06	2.64545e+06	3.51576e+06	3.01812	2.00346	0.0108176	0.888889	1.32627	up
Com_784_neg	N7-Methylguanosine	C11 H17 N5 O5	299.122	1.347	298.115	No results	No results	Full match	2.28919e+08	1.65446e+08	1.82678e+08	3.21866e+08	1.10775e+08	2.38062e+08	9.79911e+07	2.2717e+08	2.15617e+08	3.83766e+07	2.14093e+08	9.90358e+07	1.92825e+08	9.72421e+07	5.01044e+07	6.04898e+07	8.09277e+07	2.96664	0.932292	0.0114231	0.875	1.61173	up
Com_147_neg	ethyl 3-cyano-2-hydroxy-6-phenylisonicotinate	C15 H12 N2 O3	268.081	3.741	267.074	Invalid mass	No match	No match	2364187596	3.72947e+08	6.25241e+08	2911405661	8.09406e+07	5.48012e+08	1061455781	7.61043e+08	1262100212	9.72832e+07	7.32839e+07	9.4201e+07	7.51569e+08	3.54755e+07	2.66769e+08	8.07241e+08	1.14534e+08	2.91801	1.98645	0.0115731	0.819444	1.46577	up
Com_1182_neg	3b,7b-Dihydroxy-5-androsten-17-one	C19 H28 O3	304.204	9.131	303.197	No results	No results	Full match	7.0647e+07	1.93401e+07	1.32812e+08	1.74316e+08	1.18167e+07	1.30203e+07	7.84963e+07	1.19207e+07	1.40788e+07	1.23098e+07	1.95616e+07	1.19183e+07	9.58785e+06	1.27341e+07	3.8271e+06	6.82622e+06	1.079e+07	2.91769	2.41811	0.0118577	0.861111	1.31426	up
Com_4102_neg	O-Phospho-L-serine	C3 H8 N O6 P	185.009	1.26	184.002	No results	No results	Full match	8.81121e+07	8.39211e+07	1.16192e+07	3.1101e+07	3.35667e+07	6.63244e+07	2.40289e+07	9.35689e+06	4.34373e+07	1.48614e+07	2.19017e+07	1.08604e+07	2.42717e+07	7.63802e+06	7.32215e+06	9.4387e+06	2.29553e+07	2.86957	1.54499	0.0123224	0.847222	1.52274	up
Com_988_neg	Calcitriol	C27 H44 O3	416.329	14.456	415.322	Full match	No results	No results	6.80522e+07	8.54811e+07	7.73566e+07	2.36672e+08	1.09804e+08	5.6677e+07	1.39933e+07	1.32778e+08	7.34347e+07	2.20448e+07	5.15263e+07	7.53738e+07	4.55935e+07	2.89346e+07	8.75263e+06	1.3407e+07	2.92247e+07	2.76264	1.46605	0.013631	0.875	1.4306	up
Com_28981_neg	5-(3-chloro-4-methylanilino)-1-methyl-1H-pyrazol-3-ol	C11 H12 Cl N3 O	237.067	7.543	236.06	Full match	No results	No results	182169	129549	1.50097e+06	1.03554e+06	162820	112938	392546	276062	340836	63453.2	147120	93673.2	119777	343980	94365.2	103795	75322.5	2.73288	1.81877	0.0136942	0.875	1.27895	up
Com_10582_neg	Undecanedioic acid	C11 H20 O4	216.136	7.497	215.129	No results	No results	Full match	3.72628e+06	3.18386e+06	6.87881e+06	6.00435e+06	725854	1.98386e+06	7.92265e+06	1.2483e+06	1.22912e+06	1.03869e+06	2.29156e+06	1.70732e+06	998642	1.15079e+06	500878	944988	791107	2.51987	1.63389	0.0139595	0.833333	1.26949	up
Com_2094_neg	all-cis-4,7,10,13,16-Docosapentaenoic acid	C22 H34 O2	330.257	15.366	329.249	Full match	No results	Full match	1.0405e+07	1.1313e+07	6.59722e+07	3.54937e+07	1.28413e+07	1.30781e+07	1.3628e+07	7.35574e+06	7.88823e+06	9.91248e+06	1.0555e+07	6.86682e+06	4.52733e+06	5.19531e+06	5.64537e+06	3.85228e+06	1.17756e+07	2.48777	1.43944	0.0144907	0.875	1.29046	up
Com_1788_neg	PE (20:5e/15:0)	C40 H72 N O7 P	709.497	15.83	708.49	No results	Invalid mass	No results	6.398e+06	2.26629e+06	3.63288e+06	1.15948e+08	1.36368e+07	1.9582e+07	4.91964e+06	1.03662e+07	9.36164e+06	2.32344e+06	470549	127370	2.62484e+06	1.25049e+06	790246	1.55364e+06	3.11447e+07	2.48586	2.03792	0.0145518	0.861111	1.37146	up
Com_1103_neg	11,12-Epoxy-(5Z,8Z,11Z)-icosatrienoic acid	C20 H32 O3	320.235	13.951	319.228	Full match	No results	Full match	2.47159e+07	1.55371e+07	5.99649e+07	3.14845e+07	1.8342e+08	3.20793e+07	4.14603e+07	1.37107e+07	1.86457e+07	9.48901e+06	1.65904e+07	1.71143e+07	1.82294e+07	1.75338e+07	1.94891e+07	8.41318e+06	1.15975e+07	2.42239	1.6596	0.0146127	0.847222	1.27654	up
Com_12889_neg	8-iso-15-keto Prostaglandin E2	C20 H30 O5	332.199	13.175	331.192	Invalid mass	No results	No results	4.70274e+06	2.05313e+06	953323	8.50687e+06	485121	1.18948e+06	783450	3.99666e+06	2.42386e+06	501792	1.79511e+06	801678	604477	613298	781765	591610	510792	2.37234	1.84699	0.0146196	0.833333	1.61767	up
Com_9077_neg	myricetin 3-O-beta-D-galactopyranoside	C21 H20 O13	480.088	2.223	479.08	Invalid mass	No results	No results	746206	560277	2.46511e+06	3.77005e+06	356926	656029	9.94367e+06	1.95399e+06	2.14702e+06	395024	652335	484718	792092	733024	327074	342785	469706	2.35584	2.259	0.0152428	0.833333	1.28027	up
Com_528_neg	FAHFA (20:3/18:0)	C38 H68 O4	588.513	15.058	587.506	No results	Full match	No results	1.34824e+07	1.07561e+07	3.67744e+08	4.29264e+08	1.48732e+08	2.72153e+07	5.52909e+07	2.13176e+06	6.05912e+06	1.47513e+07	3.46362e+06	2.93812e+06	2.74747e+06	1.99256e+06	3.80013e+06	3.4696e+06	2.71308e+07	2.28486	3.96691	0.0155629	0.819444	1.30719	up
Com_435_neg	13Z,16Z-Docosadienoic Acid	C22 H40 O2	336.303	15.753	335.296	Full match	No results	No results	1.54168e+08	1.96372e+08	1.98519e+08	6.68065e+08	5.96517e+07	6.84152e+08	289293963	2.2081e+07	3.9943e+07	185410697	1.68225e+07	1.19701e+07	2.09681e+07	4.24569e+06	4.48017e+07	1.72984e+07	1.7082e+08	2.2353	2.12148	0.0156899	0.861111	1.26953	up
Com_14949_neg	L-Homocystine	C8 H16 N2 O4 S2	268.055	2.986	267.048	No results	No results	Full match	213603	219331	557142	2.56699e+06	369962	281673	4.76771e+06	386197	338046	124514	321141	194583	110714	340722	175961	183703	85329.3	2.10944	2.48835	0.0160683	0.902778	1.25567	up
Com_1210_neg	Fumaric acid	C4 H4 O4	116.011	1.182	115.004	Full match	Full match	Full match	5.92801e+07	2.3403e+07	7.50443e+07	8.51267e+07	1.62174e+08	5.75964e+07	1.2959e+08	1.82135e+07	5.75718e+07	1.63467e+07	7.23669e+06	1.94134e+07	1.58443e+08	2.89452e+07	2.34023e+07	6.27736e+06	7.66282e+06	1.93523	1.14916	0.0177861	0.833333	1.29282	up
Com_15592_neg	(3-Methoxy-4-hydroxyphenyl)ethylene glycol sulfate	C9 H12 O7 S	264.031	1.113	263.024	No results	No results	Full match	1.66358e+06	806966	3.6885e+06	2.10469e+06	1.33488e+06	792633	4.47436e+06	785478	789368	701177	891804	642924	966510	864374	741542	517885	706572	1.89925	1.27643	0.018389	0.833333	1.29628	up
Com_11865_neg	Prostaglandin F2alpha	C20 H34 O5	354.241	11.636	353.234	No results	No results	Full match	5.72109e+06	6.56011e+06	5.49542e+06	9.59084e+06	5.17794e+06	1.13734e+07	2.86769e+06	3.05184e+06	4.42487e+06	2.06852e+06	4.70158e+06	3.30009e+06	7.95913e+06	2.48654e+06	1.72529e+06	2.38019e+06	2.09472e+06	1.80263	0.852341	0.0188703	0.833333	1.36878	up
Com_1235_neg	PG (22:6/22:6)	C50 H75 O10 P	866.512	16.396	865.505	No results	Full match	No results	3.61449e+07	5.20294e+07	1.21689e+08	1.48497e+08	1.59108e+08	7.65267e+07	8.84293e+07	7.7363e+07	9.40001e+07	1.99584e+06	3.61034e+07	2.79262e+07	6.3636e+07	5.28713e+06	2.40148e+07	1.83923e+07	123819519	1.7757	1.33335	0.0193458	0.875	1.40872	up
Com_5683_neg	Prostaglandin H1	C20 H34 O5	336.23	11.653	335.223	Invalid mass	No results	No match	1.04089e+07	5.38287e+06	1.84275e+07	4.84381e+06	1.09437e+06	3.67365e+06	719219	7.77038e+06	5.57197e+06	881449	5.62181e+06	1.3554e+06	1.09887e+06	2.05238e+06	404363	904719	2.52362e+06	1.60299	1.79371	0.0203158	0.777778	1.42072	up
Com_12719_neg	Tetrahydroaldosterone	C21 H32 O5	364.225	8.365	363.218	No results	No results	Full match	477623	584483	3.37226e+06	1.56682e+06	2.30554e+06	457883	6.06351e+06	374423	271004	279023	783487	403586	290844	435940	236597	296510	228243	0.618799	2.21903	0.0209882	0.833333	1.25792	up
Com_10713_neg	LPA 18:1	C21 H41 O7 P	872.519	15.826	435.252	No results	Invalid mass	No results	125665	647960	1.28323e+06	2.97988e+06	5.16663e+06	1.39044e+06	7.78506e+06	958789	556007	138317	543435	258688	926158	225537	189804	263033	1.1351e+06	0.583995	2.33534	0.0215576	0.819444	1.20007	up
Com_9611_neg	15(R),19(R)-Hydroxy prostaglandin F2α	C20 H34 O6	370.236	10.605	369.229	Full match	No results	Full match	6.57683e+06	6.40639e+06	5.55888e+06	1.30853e+07	4.04962e+06	2.04321e+07	6.8909e+06	2.90589e+06	4.95272e+06	3.19502e+06	6.01617e+06	2.95128e+06	5.00666e+06	4.63718e+06	2.46719e+06	3.49802e+06	2.99612e+06	0.583689	1.03361	0.0217459	0.819444	1.28667	up
Com_16668_neg	PE (18:0/18:2)	C41 H78 N O8 P	743.548	15.859	742.54	No results	Full match	No results	2.19873e+06	1.97627e+06	1.68987e+06	2.17124e+06	3.1335e+06	2.1721e+06	4.01854e+06	5.38237e+06	5.72061e+06	1.46821e+06	4.75669e+06	1.20786e+06	1.73624e+06	1.4874e+06	234363	998868	651618	0.558843	1.01249	0.0230112	0.888889	1.41231	up
Com_7591_neg	N1-(3-amino-4-chlorophenyl)-2-[2,4-di(tert-pentyl)phenoxy]acetamide	C24 H33 Cl N2 O2	416.224	13.068	415.217	Full match	No results	No results	287843	477872	1.2619e+07	6.81852e+06	2.00231e+06	348923	1.16513e+07	667129	574154	180287	247941	388760	270286	758276	454645	322461	445483	0.558701	3.3603	0.0232076	0.833333	1.23963	up
Com_22272_neg	Dehydrocholic acid	C24 H34 O5	402.241	11.028	401.233	Full match	No results	Full match	2.74898e+06	871115	2.45345e+06	3.03821e+06	207182	531207	1.20651e+06	2.8361e+06	2.72535e+06	688249	906606	466558	544444	718485	279143	488846	646028	0.547336	1.64037	0.0236153	0.805556	1.29995	up
Com_20840_neg	Noradrenaline	C8 H11 N O3	169.074	8.626	168.067	No results	No results	Full match	1.05732e+06	727467	2.20916e+06	2.05504e+06	615653	888652	2.79272e+06	706022	494758	562545	1.02494e+06	598091	362043	971812	401021	521157	424041	0.503598	1.07686	0.0237428	0.819444	1.18733	up
Com_15744_neg	6,8-di(tert-butyl)-4-oxo-4H-chromene-2-carboxylic acid	C18 H22 O4	302.155	10.1	301.148	Invalid mass	No results	No results	598389	547055	2.96462e+06	1.45101e+06	128029	434622	4.40884e+06	355639	524098	273618	266274	267643	191701	453402	154389	218394	383603	0.500076	2.19918	0.0238111	0.847222	1.20686	up
Com_2137_neg	ADBICA N-pentanoic acid metabolite	C20 H27 N3 O4	409.178	6.008	408.17	Invalid mass	No results	No results	451111	227356	6.45252e+07	444239	4.46583e+07	182787	3.69043e+06	905000	934268	124842	254479	188246	294297	311370	356315	231350	118623	0.463641	5.77792	0.0252348	0.847222	1.20325	up
Com_3201_neg	FAHFA (22:4/20:3)	C42 H68 O4	636.51	15.168	635.502	No results	Full match	No results	1.38504e+07	2.24925e+07	3.2156e+07	2.78871e+07	3.18102e+07	3.38018e+07	3.90133e+07	2.21133e+06	8.09683e+06	2.40971e+07	6.77853e+06	2.75598e+06	1.61485e+06	660602	6.99833e+06	2.22229e+06	2.36056e+07	0.452586	1.45042	0.0255044	0.833333	1.218	up
Com_1855_neg	Dl-Threitol	C4 H10 O4	122.058	1.372	121.051	No results	No results	Full match	3.43277e+07	3.32904e+07	2.25572e+07	1.74769e+07	9.74863e+07	8.72846e+07	1.06327e+07	2.19433e+07	3.37284e+07	7.06083e+06	1.27274e+07	1.83095e+07	3.4057e+07	3.86419e+07	1.00144e+07	5.96641e+06	7.63334e+06	0.451253	1.24631	0.0258362	0.777778	1.53951	up
Com_16467_neg	Adenylosuccinic acid	C14 H18 N5 O11 P	463.074	1.156	462.067	No results	Full match	Full match	2.14433e+06	1.79041e+06	910047	1.12931e+06	974790	1.66595e+06	4.10139e+06	863750	1.22228e+06	818482	791957	682246	1.14811e+06	1.10346e+06	1.54509e+06	649625	560140	0.44633	0.8501	0.0261861	0.833333	1.30989	up
Com_8667_neg	LPS 20:4	C26 H44 N O9 P	545.276	14.325	544.269	No results	Full match	No results	3.05584e+06	1.76781e+06	2.13718e+06	4.37338e+06	1.34287e+07	1.04793e+07	1.07538e+06	1.59064e+06	4.78519e+06	831548	653365	884347	3.10626e+06	2.20297e+06	825285	3.96649e+06	936357	0.433973	1.50114	0.02649	0.805556	1.42877	up
Com_4027_neg	Prostaglandin D1	C20 H34 O5	336.23	10.761	335.223	Invalid mass	No results	No match	6.9412e+06	2.93057e+06	1.35179e+07	4.17353e+07	3.38873e+06	1.78784e+06	2.51319e+06	5.9537e+06	3.5369e+06	1.56214e+06	7.47191e+06	4.25648e+06	882137	1.91579e+06	750308	759267	2.49152e+06	0.404338	1.86462	0.0267902	0.805556	1.16809	up
Com_11121_neg	15(R),19(R)-Hydroxy prostaglandin F1α	C20 H36 O6	354.241	11.428	353.234	Invalid mass	No match	No match	5.77277e+06	4.45965e+06	7.30044e+06	8.25943e+06	2.0919e+06	2.32458e+06	5.50563e+06	2.45087e+06	2.11959e+06	1.8641e+06	4.37954e+06	2.68209e+06	2.52839e+06	1.45806e+06	960367	1.90097e+06	3.0806e+06	0.355709	0.925433	0.0295269	0.777778	1.15589	up
Com_25205_neg	(2S)-4-Oxo-2-phenyl-3,4-dihydro-2H-chromen-7-yl beta-D-glucopyranoside	C21 H22 O8	402.135	8.578	401.128	Invalid mass	No results	No results	830036	715372	1.96185e+06	1.16998e+06	204514	542902	1.73869e+06	512770	410389	687367	266993	359360	650014	270449	180776	192060	538911	0.321191	1.1921	0.0296455	0.805556	1.17611	up
Com_10652_neg	Gibberellic acid	C19 H22 O6	346.145	9.776	345.138	Invalid mass	No results	No results	1.7725e+06	2.03302e+06	5.1827e+06	1.12192e+07	886681	1.14351e+06	6.06583e+06	1.66358e+06	1.93305e+06	1.12352e+06	1.41537e+06	1.57993e+06	925616	2.07506e+06	727027	1.08319e+06	980277	0.313202	1.51668	0.0297934	0.805556	1.15465	up
Com_5530_neg	trans-Petroselinic acid	C18 H34 O2	328.262	13.133	327.255	Invalid mass	No results	No results	4.33447e+06	5.25031e+06	1.91463e+07	1.12031e+07	1.85408e+07	1.27325e+07	3.00454e+06	2.32514e+06	2.6311e+06	1.92635e+06	4.16506e+06	2.70294e+06	8.2286e+06	4.67924e+06	1.21134e+06	1.29068e+06	2.18001e+06	0.300786	1.41532	0.0298026	0.805556	1.1448	up
Com_940_neg	FAHFA (2:0/16:0)	C18 H34 O4	314.246	14.559	313.238	No results	Full match	Full match	6.61544e+07	6.15225e+06	1.06447e+08	2.25825e+08	2.24021e+08	5.88651e+07	5.28683e+07	2.89818e+07	2.59786e+07	6.55483e+06	2.58914e+06	4.37564e+06	4.96631e+06	4.5425e+06	2.1567e+08	6.97721e+07	7.7858e+06	0.295304	1.16047	0.0299153	0.791667	1.25112	up
Com_120_neg	L-Glutamic acid	C5 H9 N O4	147.053	1.234	146.046	Full match	Full match	Full match	8464759134	6716158761	1847909397	2817313931	3723547267	5667395467	2292713545	2899223330	4814071211	1559857451	3332697446	2088771121	4428470210	1802650463	1487026153	2069765328	2875220592	0.291076	0.828391	0.0300615	0.805556	1.6107	up
Com_16195_neg	Cer-ADS (d20:0/16:0)	C36 H73 N O4	643.576	16.76	642.569	No results	Invalid mass	No results	262456	238498	4.15404e+06	1.50026e+06	656754	237281	1.10514e+06	190581	111053	118175	290315	184850	140057	248287	129030	203559	124744	0.279401	2.38498	0.0309905	0.777778	1.20151	up
Com_2314_neg	4-Oxoretinol	C20 H28 O2	300.209	14.243	299.202	No results	No results	Full match	2.51345e+06	1.47043e+06	5.83918e+07	1.71447e+07	2.57006e+06	1.18666e+06	5.5286e+06	663695	1.19702e+06	607226	1.58822e+06	1.26176e+06	1.33981e+06	996987	739774	597914	868140	0.269054	3.3326	0.0319446	0.819444	1.20714	up
Com_8006_neg	LPC 20:4	C28 H50 N O7 P	603.355	14.557	602.348	No results	Invalid mass	No results	1.52812e+06	2.06192e+06	1.17231e+07	8.98505e+06	2.45505e+06	4.81671e+06	1.07793e+06	5.00747e+06	8.16571e+06	1.38177e+06	1.34192e+06	825730	6.76262e+06	2.03235e+06	1.29926e+06	1.19707e+06	1.54389e+06	0.261893	1.31375	0.0319563	0.805556	1.213	up
Com_23025_neg	FAHFA (14:0/14:0)	C28 H54 O4	454.403	16.653	453.396	No results	Full match	No results	187834	179061	214662	340096	1.86667e+06	376454	2.34329e+06	125312	103021	103699	215979	137320	104883	183367	99803.3	129643	79937.1	0.261131	2.27348	0.0321267	0.805556	1.14538	up
Com_20660_neg	Sorbitan monopalmitate	C22 H42 O6	402.293	15.871	401.286	Invalid mass	No results	No results	228001	221006	1.57968e+06	4.05082e+06	424744	1.51364e+06	1.55905e+06	182478	142728	189534	286667	178100	180703	235371	158690	170811	285186	0.247482	2.38501	0.032834	0.75	1.18555	up
Com_8594_neg	FAHFA (18:0/20:1)	C38 H72 O4	592.545	15.388	591.538	No results	Full match	No results	279076	194998	1.06158e+07	5.1402e+06	765366	628268	8.47689e+06	111125	179584	631018	141751	92298.6	279552	110818	93306.1	90895.1	430522	0.244623	3.64891	0.032967	0.805556	1.2903	up
Com_15204_neg	Flavin mononucleotide (FMN)	C17 H21 N4 O9 P	456.105	7.665	455.098	Full match	Full match	Full match	1.10133e+07	3.5104e+06	1.59509e+06	450248	141821	5.10258e+06	4.64781e+06	590386	691790	246915	1.16361e+06	623449	495916	681637	212370	311507	284860	0.222223	2.61686	0.0334536	0.777778	1.32826	up
Com_2020_neg	(S)-beta-Aminoisobutyric Acid	C4 H9 N O2	103.063	1.234	102.056	No results	No results	Full match	1.91843e+08	1.68297e+08	4.52805e+07	6.80837e+07	8.74463e+07	151219266	6.03571e+07	6.83905e+07	1.12207e+08	3.80398e+07	8.22155e+07	5.38758e+07	1.09855e+08	4.37413e+07	3.48078e+07	5.33056e+07	7.16183e+07	0.203531	0.797456	0.0341869	0.791667	1.56896	up
Com_4787_neg	11β-13,14-dihydro-15-keto Prostaglandin F2α	C20 H34 O5	354.241	12.175	353.234	Full match	No results	Full match	3.3617e+06	3.29921e+06	4.60742e+06	2.32269e+07	2.93893e+07	3.47789e+06	3.79576e+06	1.80887e+06	1.9892e+06	1.52961e+06	3.96545e+06	2.42451e+06	2.79307e+06	2.40781e+06	1.11009e+06	1.88414e+06	1.58484e+06	0.16676	1.91241	0.0353859	0.819444	1.11716	up
Com_5181_neg	Ursolic acid	C30 H48 O3	456.361	15.033	455.354	Full match	No results	No results	5.71169e+07	2.59869e+07	1.73162e+07	3.01713e+07	3.62862e+06	1.0283e+07	4.16301e+06	9.1857e+06	5.11727e+06	4.8764e+06	6.2052e+06	1.80112e+07	5.70851e+06	1.84854e+06	3.78547e+06	3.56908e+06	3.99272e+06	0.164542	1.59365	0.0356609	0.777778	1.22407	up
Com_12769_neg	Eicosapentaenoic acid	C20 H30 O2	302.225	13.519	301.217	Full match	No results	Full match	1.35276e+06	792742	662124	1.61333e+06	7.5991e+06	2.56127e+06	707964	1.73732e+06	1.26772e+06	469277	556703	646510	1.78714e+06	990018	1.01967e+06	630966	436318	0.16192	1.31486	0.0366984	0.819444	1.37555	up
Com_503_neg	Suberic acid	C8 H14 O4	174.089	2.062	173.082	Full match	Full match	Full match	1.83548e+08	1.12643e+08	388307020	1.70611e+08	1.29272e+07	7.93925e+07	1.75205e+08	5.21279e+07	6.61852e+07	3.6918e+07	8.66541e+07	4.39107e+07	5.09187e+07	3.98484e+07	1.54568e+07	4.58841e+07	4.49704e+07	0.151244	1.59728	0.0378999	0.847222	1.10077	up
Com_1368_neg	FAHFA (3:0/24:0)	C27 H52 O4	440.387	13.994	439.38	No results	Full match	No results	2.38637e+06	4.41991e+07	8.17505e+06	1.59285e+08	2.82612e+07	4.85406e+06	6.3762e+06	3.3875e+06	1.62727e+06	1.45001e+06	1.75966e+06	7.97913e+06	2.7757e+06	5.99712e+06	3.08553e+06	782974	2.08302e+06	0.149276	3.14877	0.0379517	0.791667	1.12377	up
Com_3312_neg	Prostaglandin B1	C20 H32 O4	336.23	11.821	335.223	Full match	No results	Full match	7.19803e+07	2.96535e+07	3.68756e+07	4.265e+07	4.38499e+06	1.67815e+07	3.14055e+06	7.38897e+07	4.88906e+07	1.80696e+06	3.73712e+07	4.05894e+06	2.84024e+06	1.8819e+07	1.73352e+06	3.61525e+06	2.81067e+07	0.1446	1.56883	0.0381447	0.819444	1.46404	up
Com_901_neg	D-Sedoheptulose 7-phosphate	C7 H15 O10 P	290.04	1.21	289.033	Full match	Full match	No results	7.10735e+06	8.08368e+06	5.80784e+07	5.51007e+06	1.97637e+06	4.0046e+06	1.88568e+08	2.12603e+06	2.64758e+06	2.4114e+06	3.16625e+06	2.08716e+06	2.02173e+06	2.28519e+06	2.74839e+06	1.57281e+06	1.95119e+06	0.143977	3.76019	0.0383839	0.833333	1.14259	up
Com_15771_neg	Milbemectin A3	C31 H44 O7	528.313	13.475	527.305	Invalid mass	No results	No results	1.03549e+06	1.18574e+06	4.33956e+06	5.22685e+06	2.36833e+06	867773	2.88987e+06	2.1987e+06	1.33588e+06	644552	1.27741e+06	1.47054e+06	915266	2.69711e+06	917079	634000	1.09158e+06	0.137531	0.982699	0.0408559	0.763889	1.08518	up
Com_8406_neg	Thymidine 5'-monophosphate	C10 H15 N2 O8 P	322.057	1.898	321.05	Full match	Full match	Full match	7.50938e+06	659394	1.09281e+07	5.28266e+06	251861	661632	7.36105e+06	1.11061e+06	806303	668234	800309	482029	656166	1.20587e+06	583180	475007	337487	0.130386	2.56076	0.0409011	0.777778	1.09927	up
Com_3925_neg	Lipoic acid	C8 H14 O2 S2	206.043	1.223	205.035	Full match	No results	Full match	4.37386e+07	2.49478e+07	2.29684e+07	1.82248e+07	2.44301e+07	3.60763e+07	1.83727e+07	2.09316e+07	5.07018e+07	9.43349e+06	2.00453e+07	7.82264e+06	2.15658e+07	4.84723e+07	1.40276e+07	1.3865e+07	1.3183e+07	0.122917	0.641122	0.0419838	0.819444	1.64055	up
Com_4591_neg	20-Hydroxy-(5Z,8Z,11Z,14Z)-eicosatetraenoic acid	C20 H32 O3	320.235	13.008	319.228	Full match	No results	Full match	3.89318e+06	1.27313e+06	2.42972e+07	1.59447e+07	1.94865e+07	1.49858e+06	910777	4.36117e+06	2.23398e+06	423080	4.08238e+06	1.50075e+06	446821	2.05197e+06	924960	2.73223e+06	2.18663e+06	0.108834	2.1947	0.0426335	0.736111	1.09911	up
Com_821_neg	2-deoxyglucose-6-phosphate	C6 H13 O8 P	244.035	1.214	289.033	No results	No results	Full match	8.58274e+06	9.58441e+06	6.48521e+07	9.87819e+06	2.82993e+06	4.49877e+06	2.13895e+08	4.37372e+06	4.56455e+06	3.34174e+06	5.28897e+06	3.71904e+06	3.31285e+06	5.91964e+06	3.20224e+06	2.20358e+06	3.10656e+06	0.0798981	3.2543	0.0451967	0.819444	1.10789	up
Com_8304_neg	2-Ethylhexanoic acid	C8 H16 O2	204.137	6.863	203.129	No results	Invalid mass	No results	1.11168e+07	9.72158e+06	8.11431e+06	1.23697e+07	567450	6.62587e+06	1.1253e+07	3.76376e+06	4.01596e+06	3.37277e+06	5.74018e+06	2.70226e+06	2.2888e+06	1.23247e+06	876762	2.46832e+06	4.19446e+06	0.0673751	1.39216	0.0474631	0.833333	1.06828	up
Com_274_neg	Uridine	C9 H12 N2 O6	244.07	2.323	243.062	Full match	Full match	Full match	1195399365	4.15684e+08	2.50714e+08	1249549613	5.17751e+08	1419256675	2.55741e+08	9.06817e+08	7.44796e+08	8.68958e+07	1.59071e+08	3.0207e+08	1241291139	1.84623e+08	4.1903e+08	6.75407e+08	1.26511e+08	0.0648226	0.952502	0.0476807	0.777778	1.54666	up
Com_22461_neg	FAHFA (2:0/24:4)	C26 H42 O4	418.307	15.764	417.299	No results	Full match	No results	949157	1.33148e+06	1.07554e+06	3.49599e+06	73792.3	4.45819e+06	1.7951e+06	106201	248782	1.02736e+06	176157	97374.4	84160.3	130606	107580	88209.1	1.18111e+06	0.0600811	2.05627	0.0486273	0.75	1.04859	up
Com_11392_neg	alpha-Ketoglutaric acid	C5 H6 O5	146.022	1.479	145.015	No results	No results	Full match	8.40745e+06	8.75744e+06	7.03864e+06	5.65991e+06	6.53172e+06	1.41815e+07	6.92907e+06	3.83295e+06	9.68696e+06	3.54523e+06	5.15258e+06	3.00908e+06	9.72917e+06	8.18731e+06	3.11841e+06	5.41076e+06	1.23265e+06	0.0555973	0.680762	0.0490467	0.791667	1.41681	up
