# Supplementary material for: Organoids transplantation attenuates intestinal ischemia/reperfusion injury in mice through L-Malic acid-mediated M2 macrophage polarization
Source: Nat Commun. 2023 Oct 25;14:6779. doi: 10.1038/s41467-023-42502-0 (PMC10600233; doi:10.1038/s41467-023-42502-0)
Supplement: Supplementary file 7 — Supplementary Data 4 [file 41467_2023_42502_MOESM7_ESM.xlsx]

## Sheet: Sheet1
Compound_ID	Name	Formula	Molecular Weight	RT [min]	m/z	mzCloud_Results	mzVault_Results	MassList_Results	pos_FORG1	pos_FORG2	pos_FORG3	pos_FORG4	pos_FORG5	pos_FORG6	pos_FORG7	pos_FORG8	pos_FORG9	pos_FIR1	pos_FIR2	pos_FIR3	pos_FIR4	pos_FIR5	pos_FIR6	pos_FIR7	pos_FIR8	FC	log2FC	Pvalue	ROC	VIP	Up.Down
Com_1203_pos	Corticosterone	C21 H30 O4	346.214	8.082	347.222	Full match	Full match	Full match	540931	450398	2.06506e+08	1.22729e+08	6.73622e+06	1.01094e+06	188838203	759311	441911	341744	285092	315433	402715	411381	156624	294511	201472	194.832	7.60609	0.0133278	1	1.2873	up
Com_264_pos	Tetrahydrocortisone	C21 H32 O5	346.214	10.853	347.222	Invalid mass	No match	No match	2.04474e+06	4.60378e+06	1324624789	7.49118e+08	1.36382e+08	4.98531e+06	1037952282	5.86653e+06	2.00784e+06	8.56949e+06	2.47476e+06	1.73403e+06	1.13217e+06	2.58593e+06	2.43032e+06	2.28987e+06	4.3924e+06	113.418	6.82551	0.0259551	0.791667	1.22644	up
Com_114_pos	Stercobilin	C33 H46 N4 O6	594.341	10.298	595.348	Full match	No results	No results	9.95552e+07	2.27563e+06	3420628813	5.05664e+08	4.59488e+07	1.06538e+06	2.49128e+08	1.36682e+07	1.58769e+07	1.74932e+07	878014	1.75946e+06	1.24335e+06	1.23588e+06	522764	583699	3.06253e+07	71.2171	6.15415	0.00939119	0.847222	1.29879	up
Com_1546_pos	N1-phenethyl-3-(2-thienyl)acrylamide	C15 H15 N O S	257.088	2.464	258.095	Full match	No results	No results	2.29113e+06	773248	6.06022e+07	6.71469e+07	1.29358e+06	1.19565e+07	1.53801e+08	397006	707142	1.05468e+06	447860	512519	328807	197158	471808	273004	703204	66.62	6.05788	0.0103301	0.902778	1.29831	up
Com_10400_pos	U-44069	C21 H34 O4	332.235	8.036	333.243	Invalid mass	No results	No match	784327	78027.9	1.4569e+07	1.18872e+07	7.02055e+06	522492	8.308e+06	334970	198559	132082	125351	84651.3	87536.7	111501	51475.1	118154	111280	47.2576	5.56247	0.00371588	0.902778	1.4313	up
Com_1930_pos	Cortisone	C21 H28 O5	360.193	9.82	361.201	Full match	Full match	No results	2.49557e+06	845460	1.20065e+08	7.10834e+07	2.05851e+07	1.43154e+06	1.08576e+08	2.05073e+06	1.30833e+06	2.15385e+06	927694	503071	378179	722486	537873	497707	2.19166e+06	36.897	5.20543	0.00996029	0.875	1.33014	up
Com_6140_pos	10-Camphorsulfonic acid	C10 H16 O4 S	249.104	7.244	250.111	No results	Invalid mass	No results	798369	81938.6	2.99067e+07	1.10803e+06	1.57348e+06	1.35755e+06	1.23226e+06	295694	370616	508513	125556	71598.4	79402.4	84616.6	44001.6	89799.6	218343	26.7174	4.73971	0.00414501	0.902778	1.36527	up
Com_1734_pos	(4-chlorophenyl)[4-(2-phenoxyethyl)piperazino]methanone	C19 H21 Cl N2 O2	344.135	9.476	345.142	Invalid mass	No results	No results	2.5141e+06	912609	1.34744e+08	6.22641e+07	4.68085e+06	925654	1.34947e+08	3.19775e+06	1.24975e+06	4.49031e+06	1.84518e+06	889263	480770	1.70154e+06	369647	393571	2.09478e+06	25.0348	4.64586	0.0324527	0.805556	1.20391	up
Com_16349_pos	3-(2-methylpropyl)-octahydropyrrolo[1,2-a]pyrazine-1,4-dione	C11 H18 N2 O2	232.121	12.369	233.128	Invalid mass	No results	No match	561715	90175.5	7.25935e+06	3.92256e+06	91940.1	102294	2.33751e+06	84920.5	100618	78853.6	90973	54233.8	33630.5	82033.9	51035.6	96200.6	69268.5	23.2535	4.53938	0.019343	0.930556	1.19072	up
Com_19776_pos	6,9-dimethoxy-11H-indeno[1,2-b]quinoxalin-11-one	C17 H12 N2 O3	314.062	11.318	315.069	Invalid mass	No results	No results	233867	65151.1	5.30737e+06	3.44331e+06	348892	115353	3.88672e+06	119474	125611	108337	75933.6	51045.9	30067.1	65986.8	38826.4	73168.8	90231.3	22.7317	4.50663	0.0094831	0.930556	1.3163	up
Com_4765_pos	D-Carnitine	C7 H15 N O3	161.105	12.785	162.112	Full match	No results	Full match	727198	278399	4.09216e+07	4.048e+06	1.49649e+07	247109	609380	1.01337e+06	711118	589345	313357	617808	88009.1	234786	132816	289466	303581	21.9772	4.45794	0.0196716	0.847222	1.168	up
Com_2495_pos	Nor-9-carboxy-δ9-THC	C21 H28 O4	344.199	10.939	345.206	Full match	No results	No results	1.27234e+06	995309	6.66544e+07	4.7816e+07	3.49091e+07	1.20798e+06	9.16284e+07	1.59869e+06	892210	2.23417e+06	1.4934e+06	800228	631740	1.10764e+06	907625	1.24896e+06	1.74733e+06	21.584	4.43189	0.0383758	0.722222	1.19079	up
Com_931_pos	ethyl 4-[2-(3,4,5-trimethoxybenzylidene)hydrazino]benzoate	C19 H22 N2 O5	358.15	9.996	359.157	Invalid mass	No results	No results	7.23757e+06	1.90937e+06	2.7582e+08	8.2829e+07	5.99169e+06	1.97298e+06	6.65121e+07	5.07279e+06	2.91868e+06	7.4924e+06	2.91505e+06	1.61608e+06	857495	1.49949e+06	211146	270964	4.4071e+06	20.7701	4.37644	0.0129461	0.847222	1.27708	up
Com_14432_pos	N-Palmitoyl taurine	C18 H37 N O4 S	363.241	8.311	364.248	Invalid mass	No results	No results	96231.9	58506.1	8.85444e+06	1.44057e+06	2.76919e+06	120664	3.22949e+06	90793.6	95929.9	57728.2	110123	85243.8	86275.8	100238	50440	134146	106674	20.3786	4.34898	0.0379219	0.736111	1.15522	up
Com_14539_pos	17alpha-Hydroxyprogesterone	C21 H30 O3	330.219	9.548	331.226	Full match	No results	Full match	218437	106262	4.1637e+06	2.62571e+06	6.75249e+06	1.02265e+06	4.1657e+06	203354	109347	173258	124389	84748.5	40721.9	135114	86105.3	69940.6	154624	19.8132	4.30839	0.00560931	0.888889	1.36106	up
Com_3855_pos	Kahweol	C20 H26 O3	314.188	9.183	315.195	Full match	No results	Full match	7.63427e+06	439474	5.35212e+07	4.15323e+07	7.18934e+06	319700	2.70416e+07	2.03781e+06	1.674e+06	1.5037e+06	1.2093e+06	333829	219728	786844	319090	472977	1.5094e+06	19.7769	4.30575	0.0125889	0.847222	1.25408	up
Com_2277_pos	Trenbolone acetate	C20 H24 O3	312.172	10.102	313.179	No results	No results	Full match	6.54807e+06	1.38131e+06	1.01666e+08	7.18996e+07	9.19756e+06	729372	5.07363e+07	4.295e+06	1.93478e+06	2.54341e+06	1.93829e+06	889974	373702	1.24171e+06	544148	1.00355e+06	2.82604e+06	19.4343	4.28053	0.0118448	0.833333	1.26855	up
Com_10022_pos	4,5-diphenyl-2-(3,4,5-trimethoxyphenyl)-1H-imidazole	C24 H22 N2 O3	386.171	9.027	387.178	Invalid mass	No results	No results	1.87042e+06	180922	1.53279e+07	1.16483e+07	2.21213e+06	163692	1.19848e+07	503751	417731	367894	385020	143746	154546	404690	120109	245620	290745	18.6455	4.22076	0.0149209	0.861111	1.2484	up
Com_10962_pos	Hydrocortisone	C21 H30 O5	362.21	8.14	363.217	No results	No results	Full match	755414	361033	1.35419e+07	4.79003e+06	5.12718e+06	477970	1.06628e+07	228649	112757	351122	302773	116161	102167	281305	62062.3	596197	73327.2	17.0023	4.08766	0.0108791	0.847222	1.24455	up
Com_788_pos	2-Hydroxyphenylalanine	C9 H11 N O3	181.074	9.483	182.081	Full match	Full match	Full match	1.3013e+07	4.26533e+06	3.40423e+08	1.73573e+08	1.71139e+07	4.24117e+06	2.75332e+08	8.60951e+06	5.92393e+06	1.16401e+07	6.71383e+06	3.58552e+06	3.07099e+06	6.23925e+06	1.99256e+06	3.4892e+06	7.61219e+06	16.8882	4.07794	0.0289076	0.819444	1.20977	up
Com_656_pos	Medroxyprogesterone	C22 H32 O3	344.235	12.172	345.242	Full match	Full match	Full match	2.85813e+07	7.06393e+06	4.29418e+08	6.94543e+07	4.41195e+06	4.03833e+06	9.60376e+07	9.59231e+06	9.58488e+06	8.10932e+06	4.09908e+06	4.51666e+06	1.15819e+06	3.63713e+06	2.15217e+06	2.56971e+06	9.65786e+06	16.2966	4.0265	0.0119454	0.847222	1.24219	up
Com_3464_pos	Andrographolide	C20 H30 O5	350.209	9.916	351.217	Full match	No results	No results	3.74026e+06	1.16822e+06	6.0844e+07	29223640	1.53036e+06	961280	5.70969e+07	1.3947e+06	1.20494e+06	2.08275e+06	1.22939e+06	704338	447392	1.10838e+06	527395	1.11851e+06	1.71845e+06	15.6325	3.96648	0.032088	0.791667	1.15719	up
Com_25273_pos	Sitagliptin	C16 H15 F6 N5 O	814.245	11.22	815.252	Invalid mass	No results	No results	100854	58639.4	3.42802e+06	2.9975e+06	1.265e+06	50283.7	971463	90506.6	75580	75528.5	92960.1	55130.2	32270.9	69693	43226.4	91570.5	64981.6	15.2917	3.93467	0.0268756	0.791667	1.17947	up
Com_7744_pos	2-Methoxyestrone	C19 H24 O3	300.173	8.849	301.18	Full match	Full match	Full match	1.413e+06	253204	2.18914e+07	7.91559e+06	3.44134e+06	344253	2.05518e+07	586497	713155	648664	454606	154238	121551	329229	279784	522637	872594	15.0045	3.90732	0.0162576	0.819444	1.23776	up
Com_13420_pos	Oxymatrine	C15 H24 N2 O2	264.188	11.094	265.195	Invalid mass	No results	No results	267034	145560	9.93902e+06	8.14955e+06	1.41099e+06	324008	9.30846e+06	288265	166437	406707	268097	149332	94249.4	202727	129671	366252	176283	14.8697	3.8943	0.0343076	0.75	1.16605	up
Com_7043_pos	2-{[(2-hydroxy-1-naphthyl)methylidene]amino}isoindoline-1,3-dione	C19 H12 N2 O3	278.125	9.567	317.088	Invalid mass	No results	No results	1.51947e+06	463026	2.49371e+07	1.58389e+07	339641	501896	7.75293e+06	618125	494714	944409	430113	383291	140031	336146	87541.6	377736	598219	14.143	3.82202	0.023631	0.833333	1.16205	up
Com_8254_pos	17α-Ethynylestradiol	C20 H24 O2	296.177	9.184	297.185	Full match	Full match	Full match	2.63814e+06	239963	2.00087e+07	1.51101e+07	2.70462e+06	207971	1.07649e+07	748454	684692	692420	664871	233342	213348	379575	171325	355893	764751	13.5826	3.76369	0.0207424	0.791667	1.21614	up
Com_19630_pos	6-[2-(2H-1,3-benzodioxol-5-yl)ethyl]-4-methoxy-2H-pyran-2-one	C15 H14 O5	291.114	6.845	292.121	Invalid mass	No results	No results	200627	48038	5.37673e+06	2.46332e+06	733094	367135	1.8158e+06	118591	118617	195509	65942	49151.6	50610.4	75618.7	83820.1	99419.6	123662	13.436	3.74804	0.0133044	0.833333	1.28083	up
Com_8503_pos	(+/-)-Cannabichromeorcin	C17 H22 O2	258.165	12.293	259.173	Invalid mass	No results	No results	345386	292965	1.92527e+07	1.67275e+07	4.24002e+06	3.57486e+06	3.87346e+06	246917	408255	605390	352000	307997	255558	402849	348994	616628	472651	12.945	3.69432	0.0342169	0.666667	1.12816	up
Com_1875_pos	6-(trifluoromethoxy)quinolin-4-ol	C10 H6 F3 N O2	229.035	6.355	230.042	Full match	No results	No results	6.09713e+07	2.01189e+07	3.96689e+07	5.50863e+07	71027.8	1.19403e+07	1.24412e+08	2.79543e+07	1.65163e+07	7.80274e+06	3.57686e+06	4.03358e+06	962266	1.89988e+06	579379	2.40129e+06	3.58568e+06	12.7649	3.67411	0.0294202	0.888889	1.15726	up
Com_26683_pos	N1-[2-(4-chlorophenyl)-2-oxoethyl]-4-chlorobenzamide	C15 H11 Cl2 N O2	258.137	11.716	259.144	Invalid mass	No results	No results	302528	69929.9	3.12178e+06	2.62476e+06	170568	168001	976521	86047.9	99639.4	72993.9	112315	51991.6	30135.1	70611.5	41522.4	83881.6	72485	12.638	3.65969	0.00938075	0.902778	1.28426	up
Com_3465_pos	4-methoxy-9-(2-methylbut-3-en-2-yl)-7H-furo[3,2-g]chromen-7-one	C17 H16 O4	284.105	9.724	285.112	Full match	No results	No results	3.48475e+06	735679	4.44445e+07	5.1202e+07	1.05921e+06	508158	6.10641e+07	1.66483e+06	1.19567e+06	4.43721e+06	341100	188638	142394	2.81812e+06	271383	435578	3.06237e+06	12.5663	3.65149	0.0418914	0.777778	1.07498	up
Com_8244_pos	(2E)-N-(4-acetamidobutyl)-3-(4-hydroxy-3-methoxyphenyl)prop-2-enamide	C16 H22 N2 O4	328.14	9.498	329.147	Invalid mass	No results	No results	1.53585e+06	40661	2.00417e+07	1.29814e+07	1.65721e+06	876618	4.87693e+06	558784	528287	1.20896e+06	838380	40107.4	21778.5	36341.2	10162.6	24901.7	871132	12.553	3.64996	0.0104371	0.861111	1.27112	up
Com_1046_pos	Isopropyl myristate	C17 H34 O2	287.282	13.111	288.289	Invalid mass	No results	No results	1.25188e+07	2.37609e+06	2.39658e+08	9.83882e+07	3.22306e+07	3.25156e+07	1.44574e+08	1.19022e+07	1.40069e+07	7.90346e+06	1.01826e+06	2.44563e+06	815877	7.92504e+06	1.25026e+07	2.15141e+06	7.47311e+06	12.3787	3.62979	0.0034449	0.916667	1.3584	up
Com_10859_pos	N1-isopropyl-2-(1H-2-pyrrolylcarbonyl)-1-hydrazinecarboxamide	C9 H14 N4 O2	248.066	10.606	249.073	Invalid mass	No results	No results	3.11763e+06	684244	1.37388e+07	1.13179e+07	706540	788252	1.29456e+07	879515	785586	707165	517142	204131	154891	300273	231047	281293	956403	11.9224	3.5756	0.0032051	0.902778	1.38829	up
Com_3538_pos	N1-(2,3-dihydro-1,4-benzodioxin-6-yl)acetamide	C10 H11 N O3	193.074	10.711	194.081	Full match	Full match	Full match	2.09233e+06	1.15381e+06	5.93338e+07	3.82999e+07	3.39115e+06	1.29142e+06	4.38912e+07	3.05851e+06	1.49639e+06	2.66565e+06	2.01617e+06	1.17661e+06	684117	1.44338e+06	585907	1.15016e+06	1.7751e+06	11.9071	3.57374	0.0303126	0.819444	1.18606	up
Com_20470_pos	N1-(2,6-dimethylphenyl)-3-tetrahydro-1H-pyrrol-1-ylpropanamide	C15 H22 N2 O	246.173	11.668	247.181	Full match	No results	No results	907666	365641	5.00831e+06	2.65837e+06	47549.8	84001	131533	270246	121168	169115	130235	51658.6	27176	65595.5	35317.8	81400	175134	11.5933	3.53522	0.0234707	0.805556	1.12711	up
Com_2475_pos	LPC 22:6	C30 H50 N O7 P	567.332	14.52	568.34	No results	Full match	No results	832484	1.50664e+06	9.21171e+07	7.68799e+07	4.21328e+06	2.83758e+06	8.22469e+06	3.34486e+06	1.49036e+07	962627	1.46393e+06	741050	3.73127e+06	2.11165e+06	2.90245e+06	2.81542e+06	1.17907e+06	11.4473	3.51694	0.0361679	0.805556	1.04522	up
Com_9025_pos	Artemisinin	C15 H22 O5	282.148	11.372	587.286	Invalid mass	No results	No results	505831	279085	1.77013e+07	9.72536e+06	856280	97019.1	2.62912e+06	685134	471895	339343	599773	229964	400535	77839.2	61814.6	103771	851934	10.9907	3.45821	0.0369535	0.791667	1.15266	up
Com_17448_pos	1-hydroxy-1-(4-methoxyphenyl)propan-2-yl 4-methoxybenzoate	C18 H20 O5	338.116	13.136	339.123	Invalid mass	No results	No results	743300	316420	1.00836e+06	5.69087e+06	341164	181072	3.10386e+06	1.52249e+06	812145	191928	198491	113520	72458.5	196095	84225.3	197309	198551	9.73614	3.28335	0.000998093	0.930556	1.57457	up
Com_1370_pos	Tyramine	C8 H11 N O	137.084	2.544	138.091	Full match	Full match	Full match	2.29735e+06	2.37891e+06	2.28916e+07	1.52179e+08	4.71929e+07	2.04166e+06	1.12234e+07	6.13711e+07	1.0696e+07	2.42157e+06	6.67267e+06	3.81803e+06	1.57805e+06	4.0083e+06	2.78479e+06	4.4904e+06	3.13195e+06	9.60277	3.26345	0.0308894	0.708333	1.09314	up
Com_18534_pos	15-Deoxy-Δ12,14-prostaglandin J2-2-glycerol ester	C23 H34 O5	390.239	11.205	391.247	Full match	No results	No results	361871	147580	5.92178e+06	3.71729e+06	702087	494412	1.4679e+06	196965	171386	215068	295883	159962	42700.8	137287	79932.9	114731	191128	9.4742	3.244	0.00847982	0.875	1.29023	up
Com_729_pos	(+/-)11(12)-DiHET	C20 H34 O4	360.23	13.649	361.237	Invalid mass	No results	No results	2.52511e+07	2.25421e+07	3.78612e+08	2.75625e+08	1.34311e+08	1.81339e+07	5.35953e+07	2.89044e+07	2.52529e+07	1.57731e+07	2.35807e+07	1.27782e+07	3.91582e+06	6.51438e+06	5.35504e+06	6.9753e+06	1.85774e+07	9.15069	3.19388	0.00191389	0.958333	1.42907	up
Com_5001_pos	Androstenedione	C19 H26 O2	286.193	8.405	287.2	Full match	No results	Full match	1.60951e+06	1.14998e+06	3.88165e+07	1.32695e+07	5.56705e+06	1.22325e+06	3.34634e+07	1.29525e+06	1.82351e+06	2.4356e+06	841687	539002	717095	1.23066e+06	1.24601e+06	893018	2.61044e+06	8.30407	3.05382	0.0279723	0.805556	1.21868	up
Com_19695_pos	PC (15:0/15:0)	C38 H76 N O8 P	705.53	16.862	706.538	No results	Full match	No results	1.28162e+06	175175	121287	979486	257705	5.37833e+06	940301	600647	79463.3	160162	227786	121939	61685.4	166616	91650.9	210516	96676.4	7.67223	2.93965	0.019057	0.805556	1.39128	up
Com_10853_pos	2-(4,4-diphenyl-1-piperidinobuta-1,3-dienyl)phenyl acetate	C29 H29 N O2	423.216	13.025	424.223	Invalid mass	No results	No results	492622	4.24201e+06	1.37476e+07	197111	1.50045e+06	4.026e+06	1.7051e+06	562313	438648	239459	193084	255717	79035.1	181888	111094	201635	1.87403e+06	7.62823	2.93135	0.00671468	0.875	1.33391	up
Com_8343_pos	Methyl EudesMate	C11 H14 O5	226.084	10.61	227.091	No results	No results	Full match	4.50959e+06	1.14033e+06	1.95237e+07	1.71568e+07	1.42587e+06	1.37986e+06	1.78735e+07	1.38564e+06	1.16575e+06	1.45549e+06	1.24542e+06	516264	502875	819376	832968	1.10505e+06	1.66181e+06	7.15994	2.83995	0.0145637	0.833333	1.22555	up
Com_22486_pos	PC (15:0/16:1)	C39 H76 N O8 P	717.531	16.474	718.538	No results	Full match	No results	5.27804e+06	271428	287327	263985	95263.3	1.30191e+06	554481	790928	214174	256375	324473	85689.9	40589.4	139024	76065.9	151820	86840.5	6.9354	2.79398	0.0102548	0.875	1.55342	up
Com_9818_pos	17alpha-Ethinyl estradiol	C20 H24 O2	296.178	10.329	297.185	No results	No results	Full match	4.01874e+06	846743	1.57702e+07	8.43e+06	1.05314e+06	659273	1.09848e+07	2.31193e+06	1.19291e+06	1.28488e+06	614061	495969	205018	738759	422190	476770	1.68024e+06	6.79939	2.76541	0.006351	0.875	1.3013	up
Com_2138_pos	PC (18:4e/2:0)	C28 H50 N O7 P	543.332	14.55	544.34	No results	Full match	Full match	2.15477e+06	2.73855e+06	1.09417e+08	2.63309e+07	8.8683e+06	8.16198e+06	1.79626e+07	7.77696e+06	1.92551e+07	2.26244e+06	1.88833e+06	1.77384e+06	1.18205e+07	1.77118e+06	3.61739e+06	2.10374e+06	1.4636e+06	6.74682	2.75421	0.00662282	0.888889	1.28769	up
Com_150_pos	Hypoxanthine	C5 H4 N4 O	136.038	3.622	137.046	Full match	Full match	Full match	2042350716	3.62547e+08	1783773164	2295396644	8.5096e+07	9.37869e+08	2402379117	9.05795e+08	1320038195	1.12351e+08	7.66165e+07	8.08383e+07	3.94711e+08	4.00169e+07	4.02153e+08	3.79068e+08	1.17496e+08	6.72813	2.75021	0.00131433	0.888889	1.59468	up
Com_2091_pos	(+/-)11(12)-EET	C20 H32 O3	302.224	13.902	303.232	Invalid mass	No match	No match	8.71826e+06	6.80859e+06	1.10449e+08	2.51404e+07	8.63338e+07	1.40471e+07	7.28197e+07	2.97033e+06	2.99028e+06	7.13109e+06	7.50351e+06	4.97973e+06	1.0821e+07	4.89438e+06	1.16084e+06	4.08922e+06	3.59841e+06	6.64537	2.73235	0.0301617	0.75	1.16599	up
Com_18071_pos	2-Methoxyestradiol (2-MeOE2)	C19 H26 O3	302.188	8.123	303.196	No results	No results	Full match	426830	216985	4.89282e+06	2.78401e+06	1.74226e+06	579398	6.20699e+06	214549	166331	318106	428340	197889	243907	307778	180003	356193	295218	6.58051	2.7182	0.0444371	0.708333	1.14506	up
Com_3224_pos	3-Hydroxysebacic acid	C10 H18 O5	218.115	9.388	219.123	No results	Full match	No results	7.44781e+06	7.06209e+06	6.63446e+07	3.09531e+07	3.89192e+06	7.89622e+06	6.65128e+07	7.08096e+06	5.25598e+06	8.50902e+06	2.97262e+06	1.23786e+06	1.72724e+06	2.73545e+06	2.0599e+06	2.60723e+06	5.63786e+06	6.54674	2.71078	0.00412446	0.888889	1.34918	up
Com_5816_pos	2-(14,15-Epoxyeicosatrienoyl) glycerol	C23 H38 O5	376.258	14.658	377.266	Invalid mass	No results	No results	1.72733e+06	1.14481e+06	6.76334e+06	3.65925e+06	2.46599e+07	1.31587e+06	5.80287e+06	669182	1.50875e+06	607985	1.46741e+06	641566	436703	1.39842e+06	784826	427231	1.00585e+06	6.20402	2.6332	0.00977735	0.888889	1.25217	up
Com_8613_pos	Cytidine-5'-monophosphate	C9 H14 N3 O8 P	323.051	8.657	324.058	No results	No results	Full match	1.94102e+06	1.46897e+06	1.88984e+07	1.11183e+07	4.27495e+06	2.51484e+06	1.13762e+07	1.09255e+06	909177	1.09096e+06	1.06445e+06	723885	488413	888593	981600	652663	1.85695e+06	6.14899	2.62035	0.00674435	0.916667	1.33885	up
Com_7503_pos	D-α-Tocopherol	C29 H50 O2	430.381	14.801	431.388	Full match	No results	No results	984906	713758	2.28763e+07	5.35486e+06	1.0654e+06	6.07145e+06	9.81212e+06	962602	749818	2.44196e+06	506636	287816	715491	351639	587644	868890	1.30943e+06	6.10965	2.61109	0.0252375	0.819444	1.15435	up
Com_6375_pos	Phosphoethanolamine	C2 H8 N O4 P	141.019	14.19	142.026	No results	No results	Full match	4.62032e+06	1.29084e+06	2.85481e+07	5.61158e+06	548199	3.01485e+06	1.29904e+07	2.92004e+06	2.61764e+06	2.77462e+06	1.39892e+06	1.23584e+06	379397	1.02644e+06	460003	576631	1.2908e+06	6.04366	2.59542	0.00947885	0.875	1.24284	up
Com_10608_pos	1-Methyladenosine	C11 H15 N5 O4	281.112	5.893	282.12	Full match	Full match	Full match	1.94343e+06	507016	3.51769e+06	1.23216e+07	1.25088e+06	2.26441e+06	6.28313e+06	337008	1.04381e+06	706325	278654	184117	1.41684e+06	304443	357935	713629	475761	5.90274	2.56138	0.0079222	0.861111	1.26643	up
Com_8842_pos	Dehydroepiandrosterone (DHEA)	C19 H28 O2	270.198	11.256	271.206	Invalid mass	No results	No results	5.6452e+06	1.22507e+06	1.82748e+07	9.10358e+06	1.59023e+06	997784	8.34414e+06	2.7425e+06	2.23165e+06	1.42441e+06	1.37678e+06	356190	271275	1.09209e+06	432798	604837	2.22623e+06	5.72696	2.51777	0.00293124	0.888889	1.3753	up
Com_3136_pos	Ecgonine	C9 H15 N O3	185.105	9.456	186.112	Full match	No results	No results	2.23522e+07	3.30569e+06	5.65114e+07	3.1612e+07	4.83025e+06	5.56255e+06	6.89583e+07	4.16718e+06	4.53371e+06	6.86797e+06	7.73844e+06	2.62047e+06	2.162e+06	2.53023e+06	332244	1.98444e+06	7.14106e+06	5.71783	2.51547	0.0181609	0.791667	1.18885	up
Com_474_pos	4-Phenylbutyric acid	C10 H12 O2	164.084	15.609	165.091	Full match	Full match	Full match	1.19266e+08	1.06238e+08	6.13411e+08	1.45647e+08	4.65727e+07	4.20678e+07	1.79501e+08	6.79225e+07	5.11666e+07	5.31925e+07	1.68268e+07	5.33504e+07	4.37183e+07	4.305e+06	1.11099e+06	7.28221e+06	3.48628e+07	5.68077	2.50609	0.0060476	0.902778	1.36938	up
Com_8333_pos	PC (18:2/18:3)	C44 H78 N O8 P	779.546	15.98	780.553	No results	Full match	No results	7.72782e+06	1.64118e+06	3.20889e+06	3.80239e+06	1.12207e+06	1.9908e+07	1.25425e+07	5.88304e+06	2.45696e+06	2.44238e+06	1.88546e+06	534233	199261	480943	344271	2.95987e+06	470448	5.56151	2.47548	0.00219973	0.902778	1.61657	up
Com_13528_pos	2-Phenylethylamine	C8 H11 N	121.089	11.668	122.097	No results	No results	Full match	2.21717e+06	996660	9.81107e+06	5.63654e+06	283588	444395	593689	807475	469199	620610	733495	252687	145843	374973	182067	484411	631922	5.51592	2.4636	0.029474	0.777778	1.08002	up
Com_123_pos	2-Arachidonyl Glycerol ether	C23 H40 O3	364.295	15.706	365.303	Invalid mass	No results	No results	1.56231e+08	8.33032e+07	7.26821e+08	5.81774e+08	2548760176	5.52497e+08	3031691514	1.93105e+08	1.07349e+08	1.9063e+08	8.70143e+07	1.2334e+08	1.74407e+08	1.383e+08	4.52673e+08	4.9854e+07	1.142e+08	5.33268	2.41486	0.0393256	0.763889	1.09919	up
Com_3274_pos	Cafestol	C20 H28 O3	316.204	10.695	317.211	Full match	No results	Full match	1.4974e+07	5.54715e+06	5.33413e+07	2.48885e+07	5.90988e+06	4.28222e+06	6.54744e+07	6.72422e+06	5.39613e+06	8.62113e+06	3.67569e+06	2.46696e+06	1.24982e+06	4.56712e+06	1.49867e+06	2.66759e+06	6.85472e+06	5.24691	2.39147	0.00726672	0.847222	1.28833	up
Com_15871_pos	Maltol	C6 H6 O3	126.029	3.016	127.037	Invalid mass	Invalid mass	No results	2.01096e+06	879313	3.03042e+06	672852	5.86673e+06	2.48819e+06	1.44597e+06	68897.5	1.14487e+06	57333.3	160709	96182.9	2.38418e+06	135297	42188.4	108666	81411.4	5.105	2.35191	0.00253708	0.847222	1.46778	up
Com_13085_pos	Flavanone	C15 H12 O2	224.084	9.809	225.091	Full match	Full match	No results	5.16597e+06	1.41762e+06	4.82505e+06	7.2829e+06	581486	960545	1.03676e+07	2.11452e+06	1.47341e+06	1.01001e+06	958048	470153	303661	730564	883092	936207	845411	4.95186	2.30797	0.00479374	0.902778	1.36836	up
Com_3721_pos	2-hexyl-5-(4-nonylphenyl)pyrimidine	C25 H38 N2	366.301	15.712	367.309	Invalid mass	No results	No results	2.90935e+06	2.35557e+06	1.37966e+07	1.25542e+07	4.31315e+07	1.03772e+07	5.25325e+07	3.36698e+06	1.76155e+06	4.14446e+06	1.61435e+06	2.22885e+06	3.77989e+06	2.85953e+06	8.34268e+06	903402	2.1045e+06	4.88575	2.28858	0.0364933	0.777778	1.10869	up
Com_5852_pos	QNK	C15 H28 N6 O6	388.206	16.047	389.214	Full match	No results	No results	2.49013e+07	1.32751e+07	2.07261e+07	1.34805e+07	4.5809e+06	1.25741e+07	2.05559e+07	2.93534e+06	2.1163e+07	5.7875e+06	3.81692e+06	1.1911e+06	722525	1.409e+06	2.06011e+06	2.70076e+06	6.86617e+06	4.85793	2.28034	0.000523896	0.930556	1.64246	up
Com_3569_pos	PDMP	C23 H38 N2 O3	390.292	15.671	391.299	Invalid mass	No results	No results	5.60651e+06	3.18391e+06	2.42147e+07	6.21402e+06	4.54325e+07	7.27911e+06	4.19124e+07	2.20513e+06	1.91217e+06	4.63417e+06	1.89339e+06	2.89459e+06	2.27731e+06	3.08634e+06	5.51559e+06	2.21376e+06	2.89156e+06	4.82674	2.27105	0.0405216	0.777778	1.11898	up
Com_23006_pos	Normorphine	C16 H17 N O3	271.121	11.376	272.128	Full match	No results	No results	810652	202485	2.81368e+06	3.56786e+06	163162	73277.8	807588	410995	372751	525754	348991	153199	111978	69339.8	55065	86227.6	390359	4.70887	2.23538	0.0424182	0.791667	1.07034	up
Com_295_pos	Acetophenone	C8 H8 O	120.058	2.532	121.065	Full match	Full match	No results	3.04893e+07	4.10625e+07	1.93479e+08	9.99533e+08	3.89493e+08	3.87561e+07	9.61948e+07	4.35541e+08	117730541	2.00843e+07	8.31156e+07	4.05068e+07	9.90638e+07	4.70449e+07	3.07575e+07	8.48556e+07	4.6232e+07	4.60972	2.20468	0.0447943	0.736111	1.02915	up
Com_15391_pos	PC (17:2/17:2)	C42 H76 N O8 P	753.529	15.678	754.537	No results	Full match	No results	6.98264e+06	2.097e+06	837652	5.22895e+06	1.16941e+06	8.00967e+06	2.45604e+06	5.67793e+06	843963	1.73009e+06	747894	409353	910638	372038	1.12312e+06	519405	686074	4.55527	2.18754	0.0025887	0.902778	1.64202	up
Com_43641_pos	(1R,2R)-trans-N-Boc-1,2-cyclohexanediamine	C11 H22 N2 O2	214.168	7.216	215.176	No results	No results	Full match	191095	64753.8	1.0105e+06	635723	462591	940942	536507	81874.8	60869.1	91680.6	117951	72688.7	89619.2	115156	59881.2	160688	74327.9	4.52958	2.17938	0.0232443	0.736111	1.13557	up
Com_5369_pos	Thiazolidine-4-carboxylic acid	C4 H7 N O2 S	133.02	1.485	134.027	No results	Full match	No results	1.00323e+06	3.77228e+06	3.54178e+07	4.81081e+06	1.36616e+06	1.22876e+07	7.85194e+06	1.93872e+06	4.30057e+06	840030	1.42313e+06	764449	6.0631e+06	1.00847e+06	673782	1.04009e+06	2.68813e+06	4.45935	2.15683	0.0196939	0.819444	1.13841	up
Com_22819_pos	Sodium Dehydrocholate	C24 H33 Na O5	424.223	12.163	425.23	No results	No results	Full match	1.03656e+06	330607	4.11887e+06	3.61551e+06	149274	233051	1.06014e+06	646950	500445	718252	268640	236446	117222	169014	108167	244573	491034	4.41599	2.14274	0.0271954	0.791667	1.09788	up
Com_9125_pos	4-Hydroxyindole	C8 H7 N O	133.053	6.361	134.06	Full match	No results	Full match	9.9497e+06	3.8456e+06	5.99047e+06	1.01767e+07	449876	2.5312e+06	1.75111e+07	4.28804e+06	2.93383e+06	2.72053e+06	1.71923e+06	1.49073e+06	864745	1.32607e+06	523003	1.61276e+06	1.41213e+06	4.39344	2.13535	0.0110445	0.875	1.2708	up
Com_2706_pos	4-Methoxybenzaldehyde	C8 H8 O2	136.052	11.389	137.06	Full match	Full match	Full match	4.53179e+07	1.7747e+07	4.51586e+07	7.19299e+07	3.3041e+06	1.24237e+07	2.17165e+07	2.19326e+07	1.70845e+07	1.35748e+07	9.81605e+06	7.33067e+06	2.32209e+06	5.25753e+06	1.54252e+06	3.10341e+06	9.48496e+06	4.35044	2.12116	0.00349205	0.916667	1.40634	up
Com_18349_pos	PC (18:3/18:3)	C44 H76 N O8 P	777.531	15.578	778.538	No results	Full match	No results	7.45781e+06	546068	1.40505e+06	1.24311e+06	936621	1.94944e+06	978797	1.20758e+06	432262	698845	287051	231003	669779	372730	463415	246438	353579	4.32207	2.11172	0.00263436	0.930556	1.51132	up
Com_12980_pos	Carbaprostacyclin	C21 H34 O4	332.235	12.533	333.243	Invalid mass	No results	No match	537970	577651	1.04763e+07	4.23748e+06	2.79418e+06	625405	2.18209e+06	1.08832e+06	347544	426577	709399	583679	321901	572733	203988	1.29134e+06	647566	4.27274	2.09516	0.0400609	0.736111	1.05108	up
Com_17537_pos	4-(2,3-dihydro-1,4-benzodioxin-6-yl)butanoic acid	C12 H14 O4	222.087	10.64	223.094	Invalid mass	No results	No results	1.25099e+06	429412	6.50309e+06	3.31303e+06	1.36564e+06	652341	5.8417e+06	439711	412940	788071	952237	223371	206501	482491	374256	601788	623987	4.224	2.07861	0.0315425	0.763889	1.13455	up
Com_24020_pos	4-(beta-D-Glucopyranosyloxy)-2-methylenebutanoic acid	C11 H18 O8	295.128	7.249	296.135	Invalid mass	No results	No results	500190	272546	1.52076e+06	3.30123e+06	1.62832e+06	1.38783e+06	1.98543e+06	388950	608852	267306	278964	171645	237585	198069	123569	823726	339087	4.22381	2.07854	0.00193174	0.916667	1.43064	up
Com_6588_pos	2-(benzylamino)-1,3-thiazole-5-carboxylic acid	C11 H10 N2 O2 S	234.05	9.806	235.058	Invalid mass	No results	No results	3.69591e+06	3.53836e+06	2.72888e+07	1.70734e+07	777537	2.64581e+06	1.62382e+07	2.46453e+06	1.87192e+06	6.45822e+06	1.60728e+06	651772	168082	921715	161420	1.26733e+06	4.69163e+06	4.21882	2.07684	0.0274869	0.791667	1.11051	up
Com_31398_pos	5-fluoro AB-PINACA N-(4-hydroxypentyl) metabolite	C18 H25 F N4 O3	386.171	9.63	387.178	Invalid mass	No results	No results	800682	229734	1.36388e+06	1.90382e+06	1.21912e+06	156811	2.28905e+06	186397	173026	266423	416242	98856.6	107645	273561	146728	202801	284853	4.11649	2.04142	0.0274423	0.736111	1.13156	up
Com_5543_pos	Arecoline	C8 H13 N O2	155.095	9.498	156.102	Full match	No results	No results	5.43746e+06	2.01296e+06	3.39765e+07	1.62273e+07	3.09192e+06	2.37527e+06	1.94578e+07	2.55268e+06	2.02347e+06	3.08859e+06	3.68705e+06	1.74684e+06	1.59248e+06	2.18163e+06	1.03617e+06	2.66829e+06	3.0051e+06	4.07612	2.0272	0.0439639	0.736111	1.11066	up
Com_5143_pos	D-Glucosamine 6-phosphate	C6 H14 N O8 P	259.046	1.444	260.053	No results	No results	Full match	1.91408e+07	9.9779e+06	3.43387e+07	3.24798e+07	5.16917e+06	2.56915e+07	2.5251e+07	4.39854e+06	7.11206e+06	6.29295e+06	8.00519e+06	4.88873e+06	6.18424e+06	1.23996e+06	998243	2.16956e+06	6.93146e+06	3.96036	1.98563	0.00381148	0.861111	1.36035	up
Com_7989_pos	XLR11 N-(4-hydroxypentyl) metabolite-d5	C21 H23 [2]H5 F N O2	350.243	15.899	351.251	Full match	No results	No results	3.21087e+06	1.9321e+06	2.09751e+07	8.67473e+06	1.30438e+06	1.08449e+06	1.16848e+07	747936	2.50028e+06	3.55795e+06	1.44416e+06	1.41708e+06	436124	620136	770223	740253	2.93771e+06	3.88507	1.95794	0.0477179	0.75	1.12812	up
Com_22228_pos	methyl 6-{[4-(trifluoromethyl)anilino]carbonyl}nicotinate	C15 H11 F3 N2 O3	306.058	5.234	307.065	Invalid mass	No results	No results	4.6436e+06	1.8694e+06	3.8635e+06	3.77792e+06	1.58465e+06	2.73172e+06	4.15925e+06	454355	1.8709e+06	1.44438e+06	1.10326e+06	568363	472871	157557	83014.3	1.22272e+06	692229	3.86158	1.94919	0.00424698	0.916667	1.40371	up
Com_20314_pos	Astaxanthin	C40 H52 O4	596.382	12.246	597.389	Invalid mass	No results	No results	523439	134575	5.07712e+06	808736	845296	165717	1.59369e+06	520718	466835	575336	353811	99579.9	131988	117544	100411	179463	792999	3.83215	1.93815	0.0364772	0.805556	1.14849	up
Com_1373_pos	Acetylcholine	C7 H15 N O2	145.11	1.498	146.118	Full match	No results	No results	8.93444e+07	2.68757e+07	6.43727e+07	1.52021e+08	9.74128e+07	5.52185e+07	1.00816e+08	3.09674e+07	1.5088e+07	1.8859e+07	1.59773e+07	2.09089e+07	2.56786e+07	1.1003e+07	6.1625e+06	1.44254e+07	3.3899e+07	3.82457	1.9353	0.00135598	0.902778	1.45083	up
Com_7370_pos	5,6-dimethyl-3-[5-(trifluoromethyl)pyridin-2-yl]-1,2,4-triazine	C11 H9 F3 N4	254.077	7.528	255.084	Full match	No results	No results	2.51518e+06	1.8031e+06	1.05026e+07	6.8078e+06	3.61472e+06	2.67424e+06	2.35433e+07	1.19535e+06	1.26193e+06	2.84256e+06	1.76875e+06	1.68229e+06	942122	1.52972e+06	852949	2.08984e+06	1.88785e+06	3.52508	1.81766	0.0446649	0.763889	1.14032	up
Com_14204_pos	WMH	C22 H28 N6 O4 S	236.091	5.796	237.098	Invalid mass	No results	No results	848248	873854	9.08507e+06	4.8412e+06	1.06599e+06	871457	5.40109e+06	792420	1.05063e+06	645807	1.09425e+06	404702	1.11848e+06	523061	198551	1.20096e+06	1.10348e+06	3.50931	1.81119	0.0335703	0.666667	1.09206	up
Com_4546_pos	Traumatic acid	C12 H20 O4	228.136	10.954	229.143	No results	No results	Full match	9.32096e+06	6.51222e+06	3.83769e+07	3.76788e+07	4.27386e+06	1.22902e+07	2.69069e+07	4.71707e+06	4.48359e+06	7.82877e+06	6.53068e+06	5.11945e+06	2.08141e+06	2.47354e+06	3.28032e+06	7.01004e+06	4.7083e+06	3.29208	1.719	0.0208071	0.763889	1.14425	up
Com_833_pos	Inosine	C10 H12 N4 O5	268.081	3.642	269.088	Full match	Full match	Full match	2.7041e+08	6.52837e+07	2.66628e+08	2.75896e+08	2.11029e+07	1.24851e+08	274657031	9.94994e+07	1.6324e+08	1.65496e+07	1.83272e+07	1.82893e+07	8.38529e+07	8.39727e+06	5.23187e+07	2.0555e+08	2.83665e+07	3.2157	1.68513	0.00847677	0.875	1.43336	up
Com_1663_pos	N-Acetyl-aspartic acid	C6 H9 N O5	175.048	1.955	176.055	No results	No results	Full match	2.48106e+07	2.61067e+07	141983221	7.3433e+07	4.06257e+07	2.90099e+07	5.51883e+07	8.39674e+06	1.81233e+07	1.71166e+07	1.24556e+07	9.55501e+06	1.38168e+07	1.85554e+07	6.97826e+06	1.03968e+07	2.73732e+07	3.19378	1.67526	0.0108082	0.847222	1.25351	up
Com_19961_pos	N(6)-OH-Me-Adenosine	C11 H15 N5 O5	297.107	5.877	298.115	Full match	No results	Full match	470231	179754	1.59309e+06	4.53685e+06	874322	1.57437e+06	2.04867e+06	526252	926794	209205	150494	120846	1.41925e+06	107703	421058	841295	454419	3.0384	1.60331	0.025551	0.847222	1.10764	up
Com_11539_pos	Androsterone	C19 H30 O2	272.214	15.045	273.221	Invalid mass	No results	No results	2.50302e+06	1.65212e+06	1.25616e+07	6.27435e+06	1.97685e+06	2.03261e+06	7.39301e+06	1.27265e+06	1.5381e+06	1.21388e+06	1.16576e+06	1.00912e+06	2.17696e+06	1.58749e+06	1.84264e+06	1.0801e+06	1.27771e+06	2.91276	1.54239	0.0223086	0.847222	1.17459	up
Com_314_pos	DL-Carnitine	C7 H15 N O3	161.105	1.312	162.112	Full match	Full match	Full match	1.25796e+08	2.64247e+08	6.07517e+08	3.40857e+08	8.17908e+08	5.96452e+08	593165218	6.20187e+07	2.88288e+08	1.87307e+08	6.11769e+07	3.87688e+07	4.55539e+08	1.08812e+08	8.35215e+07	8.28593e+07	1.17355e+08	2.8939	1.53301	0.0125381	0.847222	1.20426	up
Com_11065_pos	1-[2-(2,5-dimethyl-1H-pyrrol-1-yl)-4-nitrophenyl]-1H-imidazole	C15 H14 N4 O2	282.108	8.594	283.115	Invalid mass	No results	No results	3.23344e+06	2.4781e+06	4.30592e+06	5.36733e+06	6.45702e+06	2.43245e+06	1.34374e+07	1.60453e+06	1.52869e+06	3.21309e+06	1.8133e+06	1.21911e+06	239039	1.49524e+06	1.38105e+06	1.49327e+06	1.95036e+06	2.83546	1.50358	0.0147789	0.888889	1.19649	up
Com_14129_pos	PC (16:0/17:1)	C41 H80 N O8 P	745.561	16.273	746.568	No results	Full match	No results	398771	4.08135e+06	703810	1.15e+06	799914	677337	2.69709e+06	7.63875e+06	1.58475e+06	2.12434e+06	1.6906e+06	984336	428261	205140	323533	256814	197338	2.82421	1.49785	0.0464496	0.763889	1.11139	up
Com_27935_pos	Cystamine	C4 H12 N2 S2	152.045	6.585	153.052	No results	No results	Full match	743615	504863	2.87254e+06	607408	359905	356473	264252	265333	277603	385880	626029	245762	67397.9	89478.8	35724.9	283202	247794	2.80493	1.48797	0.0312921	0.791667	1.09952	up
Com_402_pos	2-Linoleoyl glycerol	C21 H38 O4	336.264	14.941	337.271	Invalid mass	No results	No results	2.92213e+07	1.43166e+08	278381506	1.21282e+08	1.99292e+07	6.67609e+07	7.59246e+08	1.53345e+08	7.48665e+07	5.93249e+06	2.14813e+06	3.88771e+08	4.70196e+07	5.01077e+06	1.71952e+07	681614	6.4639e+07	2.75366	1.46135	0.0270816	0.833333	1.15976	up
Com_15593_pos	5-trans prostaglandin F2β	C20 H34 O5	376.222	12.507	377.229	Invalid mass	No results	No results	1.13363e+06	1.11466e+06	3.14187e+06	2.68474e+06	2.03958e+06	2.82818e+06	7.83318e+06	524797	744942	1.55506e+06	1.44081e+06	659103	792786	696371	378532	1.01431e+06	1.1263e+06	2.55714	1.35453	0.0466894	0.763889	1.07602	up
Com_28733_pos	7Z, 10Z, 13Z, 16Z, 19Z-docosapentaenoic acid	C22 H34 O2	330.256	12.823	331.263	No results	No results	Full match	1.80168e+06	517787	1.93459e+06	2.36139e+06	163279	522161	1.15745e+06	1.09976e+06	793367	761936	693584	689266	236471	258837	148177	296210	546725	2.53395	1.34139	0.0338006	0.791667	1.04777	up
Com_11988_pos	Stiripentol	C14 H18 O3	216.115	10.859	217.122	Invalid mass	No results	No results	3.59124e+06	2.79464e+06	1.1853e+07	8.90955e+06	2.28435e+06	2.23765e+06	9.44975e+06	1.7989e+06	1.28993e+06	2.50924e+06	2.70125e+06	1.75852e+06	1.2663e+06	1.73587e+06	854116	2.20356e+06	2.51856e+06	2.52755	1.33774	0.0407857	0.777778	1.0886	up
Com_22569_pos	Sildenafil N-oxide	C22 H30 N6 O5 S	490.201	13.068	491.209	Full match	No results	No results	5.24868e+06	1.57397e+06	2.25643e+06	1.67068e+06	507380	880798	1.30258e+06	1.04434e+06	1.66799e+06	2.18117e+06	1.09819e+06	891750	156138	347782	82870.7	136914	837110	2.50493	1.32477	0.0233207	0.819444	1.20402	up
Com_5200_pos	3-(5-phenyl-1,3-oxazol-2-yl)-4-(trifluoromethyl)pyridine	C15 H9 F3 N2 O	290.063	3.683	291.07	Invalid mass	No results	No results	4.14833e+07	1.27175e+07	2.70673e+07	3.20478e+07	3.73989e+06	1.96311e+07	2.0164e+07	1.51573e+07	1.44184e+07	4.3953e+06	4.53899e+06	4.18284e+06	1.14908e+07	1.66924e+06	8.03453e+06	3.15232e+07	5.50107e+06	2.32299	1.21598	0.0180067	0.819444	1.37275	up
Com_25091_pos	Aripiprazole	C23 H27 Cl2 N3 O2	425.162	9.796	426.17	Invalid mass	No results	No results	304207	363707	1.04713e+06	963927	2.70438e+06	860843	733900	203655	592749	173703	228197	203699	1.51696e+06	213750	183658	278792	346260	2.19734	1.13576	0.0359123	0.805556	1.04395	up
Com_23375_pos	Meperidine-d5	C15 H16 [2]H5 N O2	270.198	16.09	271.205	Invalid mass	No results	No results	953551	996868	1.46253e+06	1.31682e+06	1.95007e+06	3.61369e+06	1.1858e+06	3.32942e+06	427983	1.28628e+06	798904	468700	367843	639244	958391	1.32077e+06	344774	2.18981	1.13081	0.0251185	0.805556	1.29815	up
Com_6957_pos	5-(2,5-dihydroxyhexyl)oxolan-2-one	C10 H18 O4	202.121	9.369	203.128	Full match	No results	Full match	1.01202e+07	8.18827e+06	2.46844e+07	1.7406e+07	1.95575e+07	1.01866e+07	1.18805e+07	5.93844e+06	4.51668e+06	1.00921e+07	8.12018e+06	5.43213e+06	2.64641e+06	5.54157e+06	2.22157e+06	6.05746e+06	6.33744e+06	2.15249	1.10601	0.0125693	0.847222	1.21388	up
Com_23064_pos	indoline-2-carboxylic acid	C9 H9 N O2	163.063	8.413	164.071	Full match	No results	Full match	2.87636e+06	2.46837e+06	3.3889e+06	2.23691e+06	884788	1.84591e+06	4.10298e+06	1.59078e+06	1.60208e+06	2.13127e+06	1.54986e+06	1.22335e+06	427210	1.29458e+06	365171	892184	1.75054e+06	1.93728	0.95403	0.0210051	0.847222	1.18205	up
Com_16755_pos	L-Kynurenine	C10 H12 N2 O3	208.085	5.301	209.092	Full match	Full match	Full match	1.34617e+06	1.68006e+06	4.47104e+06	1.928e+06	4.25354e+06	4.52277e+06	7.02472e+06	2.61931e+06	4.31497e+06	1.17084e+06	1.44196e+06	1.0748e+06	3.71397e+06	1.94104e+06	1.17444e+06	2.811e+06	1.51448e+06	1.92603	0.945632	0.0223491	0.819444	1.16384	up
Com_24793_pos	XLR11 N-(4-hydroxypentyl) metabolite	C21 H28 F N O2	345.206	8.517	346.213	Invalid mass	No results	No results	3.41476e+06	408624	1.87485e+06	2.11379e+06	2.21669e+06	627920	1.99346e+06	2.98931e+06	1.46324e+06	70971.6	404551	202741	537247	895036	682337	5.26447e+06	411356	1.79512	0.844081	0.0405369	0.791667	1.41865	up
Com_348_pos	N-Acetyl-α-D-glucosamine	C8 H15 N O6	221.09	1.45	222.097	Full match	Full match	Full match	3.75768e+08	2.13306e+08	7.9523e+08	794501696	1.95296e+08	5.62315e+08	4.87614e+08	2.27391e+08	2.77803e+08	2.07228e+08	380056985	1.58635e+08	1.88114e+08	2.11953e+08	157649231	3.49815e+08	2.95049e+08	1.79248	0.841955	0.0398684	0.791667	1.01913	up
Com_16843_pos	8-Aminooctanoic acid	C8 H17 N O2	159.126	8.198	160.133	No results	No results	Full match	2.18891e+06	1.91779e+06	2.24807e+06	2.8711e+06	1.59223e+06	3.24649e+06	6.95887e+06	1.42098e+06	1.16186e+06	1.93758e+06	2.15564e+06	1.33513e+06	1.92643e+06	1.12655e+06	1.10416e+06	1.27254e+06	1.04706e+06	1.76256	0.817671	0.0430578	0.805556	1.01565	up
