# Supplementary material for: Organoids transplantation attenuates intestinal ischemia/reperfusion injury in mice through L-Malic acid-mediated M2 macrophage polarization
Source: Nat Commun. 2023 Oct 25;14:6779. doi: 10.1038/s41467-023-42502-0 (PMC10600233; doi:10.1038/s41467-023-42502-0)
Supplement: Supplementary file 9 — Source data [file 41467_2023_42502_MOESM9_ESM.xls]

## Sheet: Figure 1B
			Ctrl	Org trans
		6	1
		6		1
		6	1
		6	1
		6	1
		6	1
		12	1
		12	1
		12	1
		18		1
		24		1
		30	1
		168	0
		168	0
		168	0
		168	0
		168	0
		168	0
		168	0
		168	0
		168		0
		168		0
		168		0
		168		0
		168		0
		168		0
		168		0
		168		0
		168		0
		168		0
		168		0
		168		0
		168		0
		168		0

## Sheet: Figure 1D
			Ctrl						Org trans
		Sham	106.229	94.8975	107.67	99.595	108.735		106.576	100.161	89.9725	100.04
		6h	70.9688	67.3925	66.6925	62.7512			73.0525	67.0787	74.4925	67.0637	66.42
		12h	76.5533	77.1771	74.348	66.1129	77.9313		77.2189	73.2683	88.3012	84.3133	77.07
		24h	93.5238	70.5025	86.4	93.1762	72.5787		72.6063	111.255	94.565	93.1075	89.6488
		36h	91.65	95.8063	89.7537	80.4475	85.5387		100.8	100.759	96.5687	95.2987
		48h	87.215	93.0789	84.8557	95.5687	94.9357		87.596	96.888	90.412	79.682	97.528

## Sheet: Figure 1E
			Ctrl						Org trans
		Sham	0	0.0833333	0.333333	0.285714	0.222222		0.5	0	0.111111	0.222222
		6h	4.83333	7	5	4.76923			4.2	4.25	4.85714	5.33333	6
		12h	7.33333	5.5	4.45455	6.92308	5.33333		4.42857	5	4.46667	4.91667	4.66667
		24h	4.14286	5.5	6	5	5.2		5.33333	5	3	3	3
		36h	4	4	6.42857	5.77778	5.4		3	2.44444	2.125	2.11111
		48h	2	1.28571	0.571429	0.833333	0.555556		0.923077	0.3	1.33333	0.3	1.33333

## Sheet: Figure 1F
			Ctrl						Org trans
		Sham	14.4491	235.398	48.6637	2.22233	109.157		177.086	22.5113	21.9552	139.6
		6h	53.9536	37.2531	125.908	105.246			90.4596	57.5737	216.318	77.9127	468.488
		12h	119.989	132.892	50.0557	86.5554	49.7773		285.703	114.458	144.352	114.737	469.34
		24h	79.0277	406.732	108.037	19.7309	214.354		237.43	205.178	545.786	426.543	175.966
		36h	225.516	92.9699	88.9008	121.238	147.481		274.17	336.686	741.73	510.231
		48h	275.295	278.108	16.9508	33.6363	23.3454		208.466	386.656	205.942	169.248	145.75

## Sheet: Figure 1G
			Ctrl						Org trans
		Sham	0.999995	0.763442	0.496094	2.67418	0.0662815		1.18567	0.710426	0.608453	3.54031
		6h	1.71642	2.01229	2.16341	3.08764			1.33693	0.669904	4.85845	1.62025	2.12826
		12h	0.426725	1.11082	2.84835	1.26538	2.38313		0.783636	2.41978	0.506291	1.81506	1.0136
		24h	0.423918	0.745889	1.33359	2.19497	0.768994		0.294331	3.98561	4.98475	2.46482	1.22776
		36h	2.13102	2.6099	1.43562	0.647225	1.13842		4.8199	2.41548	4.80465	2.70177
		48h	5.79173	1.82955	3.66178	1.8302	5.70345		3.76046	4.6414	1.70218	3.60503	2.76395

## Sheet: Figure 1H
		IL-6
			Ctrl						Org trans
		Sham	3.33352	45.8681	15.6707	24.5099	4.69898		5.16711	21.5076	1.83339	5.00041	15.1705
		6h	338.248	399.136	372.132	362.819			401.923	428.013	288.694	370.324	422.707
		12h	289.938	239.329	359.901	438.771	400.808		313.309	235.379	356.567	431.086	380.756
		24h	424.382	306.2	401.376	135.079	549.444		297.539	253.237	362.958	267.838	310.189
		36h	226.8	209.932	221.658	203.06	225.286		153.809	169.464	190.89	180.872
		48h	44.0858	64.4019	25.0103	24.6767	47.0366		107.023	68.5777	56.2189	10.0017	40.8609
		IL-1β
			Ctrl						Org trans
		Sham	17.8994	12.4191	1.00411	7.38485	2.25005		0.218261	19.3477	4.81866	15.2239
		6h	56.464	24.2675	41.8961	24.6632			28.006	34.2606	28.4901	42.4264	48.6189
		12h	45.3885	20.4013	18.821	35.4953	35.363		25.0589	23.5379	33.8156	27.4276	30.7663
		24h	32.6092	25.5279	48.0546	40.6608	29.9312		23.1134	18.5979	38.319	16.2105	39.5102
		36h	31.3403	36.0139	17.8742	14.0559	24.7158		17.1536	16.7831	3.0569	3.96673
		48h	6.02905	2.44531	3.45013	17.7678	10		4.92648	5.24206	5.89788	4.54266	10.8424
		TNF-α
			Ctrl						Org trans
		Sham	0.114586	2.52204	5.31594	3.03821	6.07992		11.3682	9.06766	0.286474	5.33351	7.51591
		6h	20.9949	22.3235	36.1696	47.9882			24.6936	7.92321	10.8456	12.5193	36.983
		12h	19.4938	21.226	15.3289	18.4551	18.3397		17.7052	9.87263	5.10389	7.8702	16.114
		24h	18.9583	30.6864	17.4607	29.8458	9.61092		14.4196	9.12515	17.9437	11.2466	31.063
		36h	13.9588	23.9419	24.231	12.0588	25.1507		24.7514	11.9437	14.5348	12.2315
		48h	24.3466	18.8085	26.0241	10.908	15.4567		14.9381	18.7436	10.2752	25.3298	21.5224

## Sheet: Figure 1J
			Ctrl						Org trans
		Sham	14.2286	14.6	16.3778	15.3556	18.32		15.4182	14.62	12.8667	12.9667
		6h	8.7	4.6	7.9	8.08571			6.34286	9.05714	8.7	6.86667	8.7
		12h	8.7	6.65	3.5	8.13333	5.6		5.6	9.53333	10.56	11.6	5.6
		24h	8.44	7.95556	7.75	6.33333	4.55		8.66667	8.98	8.53333	8.24444	12
		36h	5.8	7.8	9.4	7.06667	4.45		13.6	11.6	15.1333	11.2545
		48h	13.1333	15.825	14.15	14.6333	14.3778		11.42	13.575	12.3273	13.7	14.5833

## Sheet: Figure 1K
			Ctrl						Org trans
		Sham	6.62857	5.97778	5.4	5.31111	5.88		5.88	4.90909	5.64	5.03333
		6h	5.4	5.1	5.7	4.9			5.65714	5.5	6.05	6	5
		12h	2.85714	4.3	3.86667	3.9	3.8		2.86667	4.6	3.2	4.8	6.2
		24h	4.24	3.44444	3.975	4.33333	3.925		4.2	3.34286	3.11111	4.21818	4.06667
		36h	3.95	3.55	3.4	4.13333	4.6		5.4	4.30909	5.08571	4.8
		48h	4.13333	5.225	6.95	5.24444	4.88889		5.78	5.7	5.70909	6.33333	5.75

## Sheet: Figure 1L
			Ctrl						Org trans
		Sham	0.42083	0.820345	1.7592	0.774618	1.2353		0.848836	1.92994	0.969084	1.40148
		6h	2.5641	4.61611	3.20359	4.86119			4.75319	2.8539	2.26885	3.23806	1.50834
		12h	2.54626	1.72903	1.21342	0.996646	2.13453		3.32287	1.28427	2.26844	2.79308	1.92883
		24h	2.30346	0.717283	1.12141	0.541375	1.59088		1.3107	2.33836	3.52777	4.23292	3.04629
		36h	0.55042	0.222073	0.567389	1.82141	2.32525		1.78082	4.43614	2.01149	3.82022
		48h	3.40001	3.71498	3.2862	2.40526	5.08269		2.73529	4.6709	2.60102	1.95253	3.93737

## Sheet: Figure 1M
			Ctrl						Org trans
		Sham	0.851272	1.4269	0.721916	0.879817	1.12033		2.25784	0.999672	0.45842	1.75828
		6h	1.70626	2.77036	0.604586	1.17526			1.41301	1.2048	0.950865	0.772462	0.889091
		12h	0.664283	0.589044	0.658275	1.426	1.27802		0.59463	0.904221	0.674134	0.681142	0.456334
		24h	0.261654	0.181083	0.109546	0.538004	0.115849		0.247412	1.97766	1.81488	2.13929	1.05345
		36h	0.251916	0.579133	0.57013	0.734236	0.256415		1.68675	2.49011	1.98949	1.10251
		48h	3.6859	0.144573	3.8929	0.579268	1.30832		2.98105	2.7236	0.249533	0.563589	2.43926

[truncated: 69 more sheets: Figure 2A, Figure 2D, Figure 2F, Figure 2H, Figure 2I, Figure 2J, Figure 2L, Figure 2M, Figure 3A, Figure 3B, Figure 3C, Figure 3D, Figure 3E, Figure 3F, Figure 3H, Figure 3I, Figure 3K, Figure 4B, Figure 4C, Figure 4E …]
